# Supplementary material for: Integrative phenotyping analyses reveal the relevance of the phyB-PIF4 pathway in Arabidopsis thaliana reproductive organs at high ambient temperature
Source: BMC Plant Biol. 2024 Jul 29;24:721. doi: 10.1186/s12870-024-05394-w (PMC11285529; doi:10.1186/s12870-024-05394-w)
Supplement: Supplementary file 4 — Additional File 3: Table S2 [file 12870_2024_5394_MOESM4_ESM.xlsx]

## Sheet: Primary_Root_Length_nAT
Plant Info	Time	Conditions	Root Length (cm)	Root Length (mm)
Col_0	10	nAT	2.8	28
Col_0	10	nAT	3.2	32
Col_0	10	nAT	3.6	36
Col_0	10	nAT	3.8	38
Col_0	10	nAT	3.8	38
Col_0	10	nAT	4.6	46
Col_0	10	nAT	3.5	35
Col_0	10	nAT	3.8	38
Col_0	10	nAT	3.6	36
Col_0	10	nAT	3.3	33
Col_0	10	nAT	3.1	31
Col_0	10	nAT	4.9	49
Col_0	10	nAT	3.8	38
35S::PIF4	10	nAT	3.5	35
35S::PIF4	10	nAT	3.2	32
35S::PIF4	10	nAT	3.1	31
35S::PIF4	10	nAT	3.4	34
35S::PIF4	10	nAT	3.3	33
35S::PIF4	10	nAT	3.2	32
35S::PIF4	10	nAT	3.3	33
35S::PIF4	10	nAT	3.1	31
35S::PIF4	10	nAT	3.4	34
35S::PIF4	10	nAT	2.8	28
35S::PIF4	10	nAT	2.4	24
35S::PIF4	10	nAT	2.7	27
35S::PIF4	10	nAT	2.4	24
phyB	10	nAT	2.6	26
phyB	10	nAT	2.9	29
phyB	10	nAT	2.7	27
phyB	10	nAT	2.6	26
phyB	10	nAT	3.3	33
phyB	10	nAT	3.4	34
phyB	10	nAT	2.6	26
phyB	10	nAT	2.6	26
phyB	10	nAT	1.9	19
phyB	10	nAT	2.2	22
phyB	10	nAT	2.5	25
phyB	10	nAT	2.5	25
phyB	10	nAT	2.3	23
pif4	10	nAT	3.2	32
pif4	10	nAT	2.9	29
pif4	10	nAT	3.4	34
pif4	10	nAT	3.5	35
pif4	10	nAT	3	30
pif4	10	nAT	2.8	28
pif4	10	nAT	3.1	31
pif4	10	nAT	2.9	29
pif4	10	nAT	3.2	32
pif4	10	nAT	2.6	26
pif4	10	nAT	3.2	32
pif4	10	nAT	3.2	32
pif4	10	nAT	3.4	34
Col_0	14	nAT	5.8	58
Col_0	14	nAT	7	70
Col_0	14	nAT	6.2	62
Col_0	14	nAT	7.6	76
Col_0	14	nAT	7.2	72
Col_0	14	nAT	6.9	69
Col_0	14	nAT	6.8	68
Col_0	14	nAT	7.4	74
Col_0	14	nAT	8	80
Col_0	14	nAT	5.8	58
Col_0	14	nAT	6.2	62
Col_0	14	nAT	6.7	67
Col_0	14	nAT	6.8	68
35S::PIF4	14	nAT	5.9	59
35S::PIF4	14	nAT	6.1	61
35S::PIF4	14	nAT	6.5	65
35S::PIF4	14	nAT	6.11	61.1
35S::PIF4	14	nAT	5.7	57
35S::PIF4	14	nAT	4.9	49
35S::PIF4	14	nAT	6.4	64
35S::PIF4	14	nAT	7.3	73
35S::PIF4	14	nAT	4.5	45
35S::PIF4	14	nAT	6.1	61
35S::PIF4	14	nAT	4.1	41
35S::PIF4	14	nAT	7.6	76
35S::PIF4	14	nAT	7	70
phyB	14	nAT	2.6	26
phyB	14	nAT	2.9	29
phyB	14	nAT	2.7	27
phyB	14	nAT	2.6	26
phyB	14	nAT	3.3	33
phyB	14	nAT	3.4	34
phyB	14	nAT	2.6	26
phyB	14	nAT	2.6	26
phyB	14	nAT	5.2	52
phyB	14	nAT	5.6	56
phyB	14	nAT	4.8	48
phyB	14	nAT	5.6	56
phyB	14	nAT	4.4	44
pif4	14	nAT	4.3	43
pif4	14	nAT	6.5	65
pif4	14	nAT	6.2	62
pif4	14	nAT	5.3	53
pif4	14	nAT	5.5	55
pif4	14	nAT	6.8	68
pif4	14	nAT	6.5	65
pif4	14	nAT	4.6	46
pif4	14	nAT	5.8	58
pif4	14	nAT	4.9	49
pif4	14	nAT	5.4	54
pif4	14	nAT	6.1	61
pif4	14	nAT	5.9	59
Col_0	16	nAT	9.1	91
Col_0	16	nAT	11.8	118
Col_0	16	nAT	10.1	101
Col_0	16	nAT	12.9	129
Col_0	16	nAT	11.9	119
Col_0	16	nAT	12.8	128
Col_0	16	nAT	12.12	121.2
Col_0	16	nAT	12.8	128
Col_0	16	nAT	13.6	136
Col_0	16	nAT	10.1	101
Col_0	16	nAT	8.9	89
Col_0	16	nAT	13.1	131
Col_0	16	nAT	11.9	119
35S::PIF4	16	nAT	9.2	92
35S::PIF4	16	nAT	10.44	104.4
35S::PIF4	16	nAT	10.9	109
35S::PIF4	16	nAT	10.5	105
35S::PIF4	16	nAT	10	100
35S::PIF4	16	nAT	8	80
35S::PIF4	16	nAT	10.6	106
35S::PIF4	16	nAT	12.22	122.2
35S::PIF4	16	nAT	9.5	95
35S::PIF4	16	nAT	8.4	84
35S::PIF4	16	nAT	6.6	66
35S::PIF4	16	nAT	12	120
35S::PIF4	16	nAT	8.8	88
phyB	16	nAT	9.8	98
phyB	16	nAT	9.4	94
phyB	16	nAT	10.2	102
phyB	16	nAT	7.4	74
phyB	16	nAT	10.6	106
phyB	16	nAT	11.35	113.5
phyB	16	nAT	7.4	74
phyB	16	nAT	6.6	66
phyB	16	nAT	9.1	91
phyB	16	nAT	10.3	103
phyB	16	nAT	8.4	84
phyB	16	nAT	8.8	88
phyB	16	nAT	7.59	75.9
pif4	16	nAT	6.2	62
pif4	16	nAT	11.5	115
pif4	16	nAT	10.6	106
pif4	16	nAT	11.11	111.1
pif4	16	nAT	9.9	99
pif4	16	nAT	11.7	117
pif4	16	nAT	10.3	103
pif4	16	nAT	8.8	88
pif4	16	nAT	11.2	112
pif4	16	nAT	11.5	115
pif4	16	nAT	9.7	97
pif4	16	nAT	10.6	106
pif4	16	nAT	10.4	104
Col_0	18	nAT	6.7	67
Col_0	18	nAT	8.2	82
Col_0	18	nAT	6.9	69
Col_0	18	nAT	10	100
Col_0	18	nAT	9.2	92
Col_0	18	nAT	9.5	95
Col_0	18	nAT	8.9	89
Col_0	18	nAT	8.8	88
Col_0	18	nAT	9.7	97
Col_0	18	nAT	8.6	86
Col_0	18	nAT	9.08	90.8
Col_0	18	nAT	8.3	83
Col_0	18	nAT	8.3	83
35S::PIF4	18	nAT	8	80
35S::PIF4	18	nAT	8.3	83
35S::PIF4	18	nAT	8.8	88
35S::PIF4	18	nAT	8.2	82
35S::PIF4	18	nAT	7.8	78
35S::PIF4	18	nAT	6.6	66
35S::PIF4	18	nAT	8.8	88
35S::PIF4	18	nAT	9.5	95
35S::PIF4	18	nAT	8.1	81
35S::PIF4	18	nAT	5.3	53
35S::PIF4	18	nAT	5.1	51
35S::PIF4	18	nAT	9.1	91
35S::PIF4	18	nAT	7.17	71.7
phyB	18	nAT	7.1	71
phyB	18	nAT	7.4	74
phyB	18	nAT	8	80
phyB	18	nAT	5.5	55
phyB	18	nAT	8.2	82
phyB	18	nAT	8.9	89
phyB	18	nAT	4.9	49
phyB	18	nAT	4.5	45
phyB	18	nAT	6.9	69
phyB	18	nAT	8.2	82
phyB	18	nAT	6.4	64
phyB	18	nAT	6.1	61
phyB	18	nAT	5.2	52
pif4	18	nAT	6.9	69
pif4	18	nAT	8.4	84
pif4	18	nAT	9.2	92
pif4	18	nAT	8.5	85
pif4	18	nAT	7.7	77
pif4	18	nAT	9	90
pif4	18	nAT	8	80
pif4	18	nAT	8.7	87
pif4	18	nAT	7.4	74
pif4	18	nAT	6.9	69
pif4	18	nAT	8.2	82
pif4	18	nAT	8	80
pif4	18	nAT	8.4	84
Col_0	21	nAT	13.8	138
Col_0	21	nAT	16.2	162
Col_0	21	nAT	15.3	153
Col_0	21	nAT	18.2	182
Col_0	21	nAT	16.6	166
Col_0	21	nAT	16.8	168
Col_0	21	nAT	16.5	165
Col_0	21	nAT	16.8	168
Col_0	21	nAT	16.7	167
Col_0	21	nAT	14.5	145
Col_0	21	nAT	15.7	157
Col_0	21	nAT	16.44	164.4
Col_0	21	nAT	16.7	167
35S::PIF4	21	nAT	12.6	126
35S::PIF4	21	nAT	14.3	143
35S::PIF4	21	nAT	14.4	144
35S::PIF4	21	nAT	14.12	141.2
35S::PIF4	21	nAT	14.6	146
35S::PIF4	21	nAT	13.59	135.9
35S::PIF4	21	nAT	11.7	117
35S::PIF4	21	nAT	16.1	161
35S::PIF4	21	nAT	11.9	119
35S::PIF4	21	nAT	10.5	105
35S::PIF4	21	nAT	10.4	104
35S::PIF4	21	nAT	15.7	157
35S::PIF4	21	nAT	13.2	132
phyB	21	nAT	14	140
phyB	21	nAT	15.6	156
phyB	21	nAT	15.4	154
phyB	21	nAT	10.7	107
phyB	21	nAT	13.7	137
phyB	21	nAT	15.4	154
phyB	21	nAT	11.5	115
phyB	21	nAT	10.11	101.1
phyB	21	nAT	12.8	128
phyB	21	nAT	15.11	151.1
phyB	21	nAT	14	140
phyB	21	nAT	13.5	135
phyB	21	nAT	10.59	105.9
pif4	21	nAT	11.45	114.5
pif4	21	nAT	16.9	169
pif4	21	nAT	15.3	153
pif4	21	nAT	14.7	147
pif4	21	nAT	16.45	164.5
pif4	21	nAT	15.11	151.1
pif4	21	nAT	14.39	143.9
pif4	21	nAT	12.6	126
pif4	21	nAT	16.2	162
pif4	21	nAT	15.8	158
pif4	21	nAT	14.5	145
pif4	21	nAT	16.7	167
pif4	21	nAT	14.2	142
Col_0	23	nAT	19.29	192.9
Col_0	23	nAT	20.5	205
Col_0	23	nAT	20	200
Col_0	23	nAT	21	210
Col_0	23	nAT	19.5	195
Col_0	23	nAT	21.4	214
Col_0	23	nAT	19.9	199
Col_0	23	nAT	21.3	213
Col_0	23	nAT	19.66	196.6
Col_0	23	nAT	18.18	181.8
Col_0	23	nAT	20.32	203.2
Col_0	23	nAT	19.15	191.5
Col_0	23	nAT	19.31	193.1
35S::PIF4	23	nAT	18.9	189
35S::PIF4	23	nAT	19.15	191.5
35S::PIF4	23	nAT	20.6	206
35S::PIF4	23	nAT	19.7	197
35S::PIF4	23	nAT	19.5	195
35S::PIF4	23	nAT	16.6	166
35S::PIF4	23	nAT	18.6	186
35S::PIF4	23	nAT	20.7	207
35S::PIF4	23	nAT	14.4	144
35S::PIF4	23	nAT	17.9	179
35S::PIF4	23	nAT	15.38	153.8
35S::PIF4	23	nAT	19.91	199.1
35S::PIF4	23	nAT	16.7	167
phyB	23	nAT	19	190
phyB	23	nAT	20	200
phyB	23	nAT	21.1	211
phyB	23	nAT	19.9	199
phyB	23	nAT	20	200
phyB	23	nAT	20.5	205
phyB	23	nAT	17.4	174
phyB	23	nAT	16.4	164
phyB	23	nAT	19.82	198.2
phyB	23	nAT	20.62	206.2
phyB	23	nAT	19.31	193.1
phyB	23	nAT	17.9	179
phyB	23	nAT	16.7	167
pif4	23	nAT	17.8	178
pif4	23	nAT	21	210
pif4	23	nAT	21.2	212
pif4	23	nAT	19.9	199
pif4	23	nAT	19.9	199
pif4	23	nAT	21.38	213.8
pif4	23	nAT	20.5	205
pif4	23	nAT	18.5	185
pif4	23	nAT	19.61	196.1
pif4	23	nAT	19.78	197.8
pif4	23	nAT	20.16	201.6
pif4	23	nAT	19.81	198.1
pif4	23	nAT	19.33	193.3

## Sheet: Primary_Root_Lenght_hAT
Line	Time	Condition	Root Length (cm)	Root Length (mm)
Col_0	10	hAT	4.6	46
Col_0	10	hAT	4.5	45
Col_0	10	hAT	3.9	39
Col_0	10	hAT	4.1	41
Col_0	10	hAT	3.2	32
Col_0	10	hAT	3.9	39
Col_0	10	hAT	4.1	41
Col_0	10	hAT	3.7	37
Col_0	10	hAT	2.8	28
Col_0	10	hAT	3.1	31
Col_0	10	hAT	3.6	36
Col_0	10	hAT	3	30
Col_0	10	hAT	4.1	41
phyB	10	hAT	2.9	29
phyB	10	hAT	3.4	34
phyB	10	hAT	3	30
phyB	10	hAT	2.4	24
phyB	10	hAT	3.3	33
phyB	10	hAT	3.1	31
phyB	10	hAT	3.4	34
phyB	10	hAT	2.5	25
phyB	10	hAT	2.7	27
phyB	10	hAT	2.9	29
phyB	10	hAT	1.8	18
phyB	10	hAT	2.2	22
phyB	10	hAT	2.3	23
35S::PIF4	10	hAT	3.3	33
35S::PIF4	10	hAT	3.2	32
35S::PIF4	10	hAT	3.2	32
35S::PIF4	10	hAT	2.9	29
35S::PIF4	10	hAT	2.6	26
35S::PIF4	10	hAT	3	30
35S::PIF4	10	hAT	3.3	33
35S::PIF4	10	hAT	3.3	33
35S::PIF4	10	hAT	3.5	35
35S::PIF4	10	hAT	3.4	34
35S::PIF4	10	hAT	3.4	34
35S::PIF4	10	hAT	2.7	27
35S::PIF4	10	hAT	3.1	31
pif4	10	hAT	3.6	36
pif4	10	hAT	3.8	38
pif4	10	hAT	3.9	39
pif4	10	hAT	3.5	35
pif4	10	hAT	3	30
pif4	10	hAT	2.9	29
pif4	10	hAT	3	30
pif4	10	hAT	3.2	32
pif4	10	hAT	3	30
pif4	10	hAT	3	30
pif4	10	hAT	2.26	22.6
pif4	10	hAT	3.4	34
pif4	10	hAT	3.7	37
Col_0	14	hAT	8.9	89
Col_0	14	hAT	8.9	89
Col_0	14	hAT	8.2	82
Col_0	14	hAT	7.8	78
Col_0	14	hAT	6.6	66
Col_0	14	hAT	6.9	69
Col_0	14	hAT	8.4	84
Col_0	14	hAT	7.8	78
Col_0	14	hAT	7.4	74
Col_0	14	hAT	8	80
Col_0	14	hAT	8.5	85
Col_0	14	hAT	9.3	93
Col_0	14	hAT	5.9	59
phyB	14	hAT	6.9	69
phyB	14	hAT	6.6	66
phyB	14	hAT	6.11	61.1
phyB	14	hAT	6	60
phyB	14	hAT	8	80
phyB	14	hAT	7.6	76
phyB	14	hAT	7.3	73
phyB	14	hAT	6.11	61.1
phyB	14	hAT	10	100
phyB	14	hAT	5.1	51
phyB	14	hAT	4.8	48
phyB	14	hAT	5.7	57
phyB	14	hAT	6.4	64
35S::PIF4	14	hAT	8.2	82
35S::PIF4	14	hAT	7.3	73
35S::PIF4	14	hAT	7.2	72
35S::PIF4	14	hAT	7.9	79
35S::PIF4	14	hAT	4.6	46
35S::PIF4	14	hAT	7.4	74
35S::PIF4	14	hAT	7.3	73
35S::PIF4	14	hAT	7.6	76
35S::PIF4	14	hAT	6.6	66
35S::PIF4	14	hAT	7.5	75
35S::PIF4	14	hAT	6.2	62
35S::PIF4	14	hAT	5.7	57
35S::PIF4	14	hAT	6.9	69
pif4	14	hAT	5.8	58
pif4	14	hAT	8.1	81
pif4	14	hAT	8.3	83
pif4	14	hAT	6.8	68
pif4	14	hAT	10	100
pif4	14	hAT	7.3	73
pif4	14	hAT	7.7	77
pif4	14	hAT	7.6	76
pif4	14	hAT	10	100
pif4	14	hAT	6.2	62
pif4	14	hAT	7.4	74
pif4	14	hAT	7.5	75
pif4	14	hAT	8.1	81
Col_0	16	hAT	14.3	143
Col_0	16	hAT	13	130
Col_0	16	hAT	13.1	131
Col_0	16	hAT	12.4	124
Col_0	16	hAT	10.33	103.3
Col_0	16	hAT	9.8	98
Col_0	16	hAT	12.7	127
Col_0	16	hAT	13.1	131
Col_0	16	hAT	17	170
Col_0	16	hAT	14.8	148
Col_0	16	hAT	14.8	148
Col_0	16	hAT	14.14	141.4
Col_0	16	hAT	12.75	127.5
phyB	16	hAT	11.8	118
phyB	16	hAT	14	140
phyB	16	hAT	7.16	71.6
phyB	16	hAT	8.4	84
phyB	16	hAT	10.9	109
phyB	16	hAT	11.56	115.6
phyB	16	hAT	11.6	116
phyB	16	hAT	10.4	104
phyB	16	hAT	11.7	117
phyB	16	hAT	12.2	122
phyB	16	hAT	9	90
phyB	16	hAT	8.6	86
phyB	16	hAT	9.3	93
35S::PIF4	16	hAT	13	130
35S::PIF4	16	hAT	11.5	115
35S::PIF4	16	hAT	10.5	105
35S::PIF4	16	hAT	12.2	122
35S::PIF4	16	hAT	5.8	58
35S::PIF4	16	hAT	10.7	107
35S::PIF4	16	hAT	9.7	97
35S::PIF4	16	hAT	11.4	114
35S::PIF4	16	hAT	8.5	85
35S::PIF4	16	hAT	12.15	121.5
35S::PIF4	16	hAT	11.7	117
35S::PIF4	16	hAT	9.64	96.4
35S::PIF4	16	hAT	11.04	110.4
pif4	16	hAT	10.7	107
pif4	16	hAT	13.3	133
pif4	16	hAT	13.9	139
pif4	16	hAT	9	90
pif4	16	hAT	12.6	126
pif4	16	hAT	11.4	114
pif4	16	hAT	12.6	126
pif4	16	hAT	12.6	126
pif4	16	hAT	12.7	127
pif4	16	hAT	10.3	103
pif4	16	hAT	14.8	148
pif4	16	hAT	13.3	133
pif4	16	hAT	14.2	142
Col_0	18	hAT	10.7	107
Col_0	18	hAT	10.5	105
Col_0	18	hAT	10.3	103
Col_0	18	hAT	10.5	105
Col_0	18	hAT	8.9	89
Col_0	18	hAT	7.7	77
Col_0	18	hAT	9.9	99
Col_0	18	hAT	9.8	98
Col_0	18	hAT	8.7	87
Col_0	18	hAT	10.08	100.8
Col_0	18	hAT	9.6	96
Col_0	18	hAT	11	110
Col_0	18	hAT	10.89	108.9
phyB	18	hAT	8.3	83
phyB	18	hAT	8.9	89
phyB	18	hAT	4.7	47
phyB	18	hAT	5.9	59
phyB	18	hAT	8.8	88
phyB	18	hAT	9.1	91
phyB	18	hAT	7.2	72
phyB	18	hAT	8.9	89
phyB	18	hAT	8.9	89
phyB	18	hAT	9.1	91
phyB	18	hAT	7.4	74
phyB	18	hAT	7.11	71.1
phyB	18	hAT	6.8	68
35S::PIF4	18	hAT	10.7	107
35S::PIF4	18	hAT	9.2	92
35S::PIF4	18	hAT	9.5	95
35S::PIF4	18	hAT	10.12	101.2
35S::PIF4	18	hAT	4.6	46
35S::PIF4	18	hAT	9	90
35S::PIF4	18	hAT	9.5	95
35S::PIF4	18	hAT	8.3	83
35S::PIF4	18	hAT	7.5	75
35S::PIF4	18	hAT	9.2	92
35S::PIF4	18	hAT	9	90
35S::PIF4	18	hAT	7.3	73
35S::PIF4	18	hAT	8.8	88
pif4	18	hAT	7.9	79
pif4	18	hAT	10.54	105.4
pif4	18	hAT	10.6	106
pif4	18	hAT	7.27	72.7
pif4	18	hAT	8.9	89
pif4	18	hAT	9.9	99
pif4	18	hAT	8.9	89
pif4	18	hAT	9.8	98
pif4	18	hAT	9.35	93.5
pif4	18	hAT	8.4	84
pif4	18	hAT	11.4	114
pif4	18	hAT	10.7	107
pif4	18	hAT	11	110
Col_0	21	hAT	17.9	179
Col_0	21	hAT	18.16	181.6
Col_0	21	hAT	17.8	178
Col_0	21	hAT	17.29	172.9
Col_0	21	hAT	13.66	136.6
Col_0	21	hAT	12.19	121.9
Col_0	21	hAT	16.9	169
Col_0	21	hAT	17.3	173
Col_0	21	hAT	21	210
Col_0	21	hAT	16.9	169
Col_0	21	hAT	17.4	174
Col_0	21	hAT	18.18	181.8
Col_0	21	hAT	17.2	172
phyB	21	hAT	15.1	151
phyB	21	hAT	13.6	136
phyB	21	hAT	9.6	96
phyB	21	hAT	12.24	122.4
phyB	21	hAT	15.8	158
phyB	21	hAT	16.12	161.2
phyB	21	hAT	14.5	145
phyB	21	hAT	12.9	129
phyB	21	hAT	15.8	158
phyB	21	hAT	16.3	163
phyB	21	hAT	11.7	117
phyB	21	hAT	12.4	124
phyB	21	hAT	14.8	148
35S::PIF4	21	hAT	15.3	153
35S::PIF4	21	hAT	16.1	161
35S::PIF4	21	hAT	14.4	144
35S::PIF4	21	hAT	16.6	166
35S::PIF4	21	hAT	6.8	68
35S::PIF4	21	hAT	15.16	151.6
35S::PIF4	21	hAT	13.2	132
35S::PIF4	21	hAT	14.9	149
35S::PIF4	21	hAT	9.6	96
35S::PIF4	21	hAT	15.8	158
35S::PIF4	21	hAT	18	180
35S::PIF4	21	hAT	12.5	125
35S::PIF4	21	hAT	15.2	152
pif4	21	hAT	14.7	147
pif4	21	hAT	17.5	175
pif4	21	hAT	18.3	183
pif4	21	hAT	12.9	129
pif4	21	hAT	16.7	167
pif4	21	hAT	15.3	153
pif4	21	hAT	15.8	158
pif4	21	hAT	17.2	172
pif4	21	hAT	17.11	171.1
pif4	21	hAT	14.9	149
pif4	21	hAT	19	190
pif4	21	hAT	18.3	183
pif4	21	hAT	18.5	185
Col_0	23	hAT	20.33	203.3
Col_0	23	hAT	19.2	192
Col_0	23	hAT	19.2	192
Col_0	23	hAT	19.3	193
Col_0	23	hAT	19.4	194
Col_0	23	hAT	16	160
Col_0	23	hAT	20	200
Col_0	23	hAT	19.2	192
Col_0	23	hAT	19.2	192
Col_0	23	hAT	19.71	197.1
Col_0	23	hAT	19.5	195
Col_0	23	hAT	14.4	144
Col_0	23	hAT	20.3	203
phyB	23	hAT	19.3	193
phyB	23	hAT	17	170
phyB	23	hAT	12.5	125
phyB	23	hAT	17.7	177
phyB	23	hAT	20.2	202
phyB	23	hAT	20	200
phyB	23	hAT	16.8	168
phyB	23	hAT	12.4	124
phyB	23	hAT	20.68	206.8
phyB	23	hAT	20.48	204.8
phyB	23	hAT	15.61	156.1
phyB	23	hAT	16.44	164.4
phyB	23	hAT	19.19	191.9
35S::PIF4	23	hAT	17.5	175
35S::PIF4	23	hAT	18.7	187
35S::PIF4	23	hAT	18.5	185
35S::PIF4	23	hAT	19.8	198
35S::PIF4	23	hAT	6	60
35S::PIF4	23	hAT	18.8	188
35S::PIF4	23	hAT	16.1	161
35S::PIF4	23	hAT	18.9	189
35S::PIF4	23	hAT	11.73	117.3
35S::PIF4	23	hAT	19.1	191
35S::PIF4	23	hAT	17.3	173
35S::PIF4	23	hAT	18.47	184.7
35S::PIF4	23	hAT	17.5	175
pif4	23	hAT	20.2	202
pif4	23	hAT	20.2	202
pif4	23	hAT	19.9	199
pif4	23	hAT	21	210
pif4	23	hAT	20	200
pif4	23	hAT	20.3	203
pif4	23	hAT	19.8	198
pif4	23	hAT	19.9	199
pif4	23	hAT	20.3	203
pif4	23	hAT	20.22	202.2
pif4	23	hAT	20.57	205.7
pif4	23	hAT	20.09	200.9
pif4	23	hAT	18.91	189.1

## Sheet: Primary_root_RGR _nAT
Plant Info	Time	Conditions	Root Length (mm)		Plant Info	Time	Conditions	Root Length (mm)	RGR (10-16)_nAT		Plant Info	Time	Conditions	Root Length (mm)	Plant Info	Time	Conditions	Root Length (mm)	RGR (18-21)_nAT		Plant Info	RGR (10-21)_nAT
Col_0	10	nAT	28		Col_0	16	nAT	91	10.5		Col_0	18	nAT	67	Col_0	21	nAT	138	17.75		Col_0	10
Col_0	10	nAT	32		Col_0	16	nAT	118	14.3333		Col_0	18	nAT	82	Col_0	21	nAT	162	20		Col_0	11.8182
Col_0	10	nAT	36		Col_0	16	nAT	101	10.8333		Col_0	18	nAT	69	Col_0	21	nAT	153	21		Col_0	10.6364
Col_0	10	nAT	38		Col_0	16	nAT	129	15.1667		Col_0	18	nAT	100	Col_0	21	nAT	182	20.5		Col_0	13.0909
Col_0	10	nAT	38		Col_0	16	nAT	119	13.5		Col_0	18	nAT	92	Col_0	21	nAT	166	18.5		Col_0	11.6364
Col_0	10	nAT	46		Col_0	16	nAT	128	13.6667		Col_0	18	nAT	95	Col_0	21	nAT	168	18.25		Col_0	11.0909
Col_0	10	nAT	35		Col_0	16	nAT	121.2	14.3667		Col_0	18	nAT	89	Col_0	21	nAT	165	19		Col_0	11.8182
Col_0	10	nAT	38		Col_0	16	nAT	128	15		Col_0	18	nAT	88	Col_0	21	nAT	168	20		Col_0	11.8182
Col_0	10	nAT	36		Col_0	16	nAT	136	16.6667		Col_0	18	nAT	97	Col_0	21	nAT	167	17.5		Col_0	11.9091
Col_0	10	nAT	33		Col_0	16	nAT	101	11.3333		Col_0	18	nAT	86	Col_0	21	nAT	145	14.75		Col_0	10.1818
Col_0	10	nAT	31		Col_0	16	nAT	89	9.66667		Col_0	18	nAT	90.8	Col_0	21	nAT	157	16.55		Col_0	11.4545
Col_0	10	nAT	49		Col_0	16	nAT	131	13.6667		Col_0	18	nAT	83	Col_0	21	nAT	164.4	20.35		Col_0	10.4909
Col_0	10	nAT	38		Col_0	16	nAT	119	13.5		Col_0	18	nAT	83	Col_0	21	nAT	167	21		Col_0	11.7273
35S::PIF4	10	nAT	35		35S::PIF4	16	nAT	92	9.5		35S::PIF4	18	nAT	80	35S::PIF4	21	nAT	126	11.5		35S::PIF4	8.27273
35S::PIF4	10	nAT	32		35S::PIF4	16	nAT	104.4	12.0667		35S::PIF4	18	nAT	83	35S::PIF4	21	nAT	143	15		35S::PIF4	10.0909
35S::PIF4	10	nAT	31		35S::PIF4	16	nAT	109	13		35S::PIF4	18	nAT	88	35S::PIF4	21	nAT	144	14		35S::PIF4	10.2727
35S::PIF4	10	nAT	34		35S::PIF4	16	nAT	105	11.8333		35S::PIF4	18	nAT	82	35S::PIF4	21	nAT	141.2	14.8		35S::PIF4	9.74545
35S::PIF4	10	nAT	33		35S::PIF4	16	nAT	100	11.1667		35S::PIF4	18	nAT	78	35S::PIF4	21	nAT	146	17		35S::PIF4	10.2727
35S::PIF4	10	nAT	32		35S::PIF4	16	nAT	80	8		35S::PIF4	18	nAT	66	35S::PIF4	21	nAT	135.9	17.475		35S::PIF4	9.44545
35S::PIF4	10	nAT	33		35S::PIF4	16	nAT	106	12.1667		35S::PIF4	18	nAT	88	35S::PIF4	21	nAT	117	7.25		35S::PIF4	7.63636
35S::PIF4	10	nAT	31		35S::PIF4	16	nAT	122.2	15.2		35S::PIF4	18	nAT	95	35S::PIF4	21	nAT	161	16.5		35S::PIF4	11.8182
35S::PIF4	10	nAT	34		35S::PIF4	16	nAT	95	10.1667		35S::PIF4	18	nAT	81	35S::PIF4	21	nAT	119	9.5		35S::PIF4	7.72727
35S::PIF4	10	nAT	28		35S::PIF4	16	nAT	84	9.33333		35S::PIF4	18	nAT	53	35S::PIF4	21	nAT	105	13		35S::PIF4	7
35S::PIF4	10	nAT	24		35S::PIF4	16	nAT	66	7		35S::PIF4	18	nAT	51	35S::PIF4	21	nAT	104	13.25		35S::PIF4	7.27273
35S::PIF4	10	nAT	27		35S::PIF4	16	nAT	120	15.5		35S::PIF4	18	nAT	91	35S::PIF4	21	nAT	157	16.5		35S::PIF4	11.8182
35S::PIF4	10	nAT	24		35S::PIF4	16	nAT	88	10.6667		35S::PIF4	18	nAT	71.7	35S::PIF4	21	nAT	132	15.075		35S::PIF4	9.81818
phyB	10	nAT	26		phyB	16	nAT	98	12		phyB	18	nAT	71	phyB	21	nAT	140	17.25		phyB	10.3636
phyB	10	nAT	29		phyB	16	nAT	94	10.8333		phyB	18	nAT	74	phyB	21	nAT	156	20.5		phyB	11.5455
phyB	10	nAT	27		phyB	16	nAT	102	12.5		phyB	18	nAT	80	phyB	21	nAT	154	18.5		phyB	11.5455
phyB	10	nAT	26		phyB	16	nAT	74	8		phyB	18	nAT	55	phyB	21	nAT	107	13		phyB	7.36364
phyB	10	nAT	33		phyB	16	nAT	106	12.1667		phyB	18	nAT	82	phyB	21	nAT	137	13.75		phyB	9.45455
phyB	10	nAT	34		phyB	16	nAT	113.5	13.25		phyB	18	nAT	89	phyB	21	nAT	154	16.25		phyB	10.9091
phyB	10	nAT	26		phyB	16	nAT	74	8		phyB	18	nAT	49	phyB	21	nAT	115	16.5		phyB	8.09091
phyB	10	nAT	26		phyB	16	nAT	66	6.66667		phyB	18	nAT	45	phyB	21	nAT	101.1	14.025		phyB	6.82727
phyB	10	nAT	19		phyB	16	nAT	91	12		phyB	18	nAT	69	phyB	21	nAT	128	14.75		phyB	9.90909
phyB	10	nAT	22		phyB	16	nAT	103	13.5		phyB	18	nAT	82	phyB	21	nAT	151.1	17.275		phyB	11.7364
phyB	10	nAT	25		phyB	16	nAT	84	9.83333		phyB	18	nAT	64	phyB	21	nAT	140	19		phyB	10.4545
phyB	10	nAT	25		phyB	16	nAT	88	10.5		phyB	18	nAT	61	phyB	21	nAT	135	18.5		phyB	10
phyB	10	nAT	23		phyB	16	nAT	75.9	8.81667		phyB	18	nAT	52	phyB	21	nAT	105.9	13.475		phyB	7.53636
pif4	10	nAT	32		pif4	16	nAT	100	11.3333		pif4	18	nAT	69	pif4	21	nAT	114.5	11.375		pif4	7.5
pif4	10	nAT	29		pif4	16	nAT	115	14.3333		pif4	18	nAT	84	pif4	21	nAT	169	21.25		pif4	12.7273
pif4	10	nAT	34		pif4	16	nAT	106	12		pif4	18	nAT	92	pif4	21	nAT	153	15.25		pif4	10.8182
pif4	10	nAT	35		pif4	16	nAT	111.1	12.6833		pif4	18	nAT	85	pif4	21	nAT	147	15.5		pif4	10.1818
pif4	10	nAT	30		pif4	16	nAT	99	11.5		pif4	18	nAT	77	pif4	21	nAT	164.5	21.875		pif4	12.2273
pif4	10	nAT	28		pif4	16	nAT	117	14.8333		pif4	18	nAT	90	pif4	21	nAT	151.1	15.275		pif4	11.1909
pif4	10	nAT	31		pif4	16	nAT	103	12		pif4	18	nAT	80	pif4	21	nAT	143.9	15.975		pif4	10.2636
pif4	10	nAT	29		pif4	16	nAT	88	9.83333		pif4	18	nAT	87	pif4	21	nAT	126	9.75		pif4	8.81818
pif4	10	nAT	32		pif4	16	nAT	112	13.3333		pif4	18	nAT	74	pif4	21	nAT	162	22		pif4	11.8182
pif4	10	nAT	26		pif4	16	nAT	115	14.8333		pif4	18	nAT	69	pif4	21	nAT	158	22.25		pif4	12
pif4	10	nAT	32		pif4	16	nAT	97	10.8333		pif4	18	nAT	82	pif4	21	nAT	145	15.75		pif4	10.2727
pif4	10	nAT	32		pif4	16	nAT	106	12.3333		pif4	18	nAT	80	pif4	21	nAT	167	21.75		pif4	12.2727
pif4	10	nAT	34		pif4	16	nAT	104	11.6667		pif4	18	nAT	84	pif4	21	nAT	142	14.5		pif4	9.81818

## Sheet: Primary root_RGR_hAT
Line	Time	Condition	Root Length (mm)	Line	Time	Condition	Root Length (mm)	RGR_(10-16)		Line	Time	Condition	Root Length (mm)	Line	Time	Condition	Root Length (mm)	RGR_(18-21)		Line	RGR_(10-21)
Col_0	10	hAT	46	Col_0	16	hAT	143	16.1667		Col_0	18	hAT	107	Col_0	21	hAT	179	24		Col_0	12.0909
Col_0	10	hAT	45	Col_0	16	hAT	130	14.1667		Col_0	18	hAT	105	Col_0	21	hAT	181.6	25.5333		Col_0	12.4182
Col_0	10	hAT	39	Col_0	16	hAT	131	15.3333		Col_0	18	hAT	103	Col_0	21	hAT	178	25		Col_0	12.6364
Col_0	10	hAT	41	Col_0	16	hAT	124	13.8333		Col_0	18	hAT	105	Col_0	21	hAT	172.9	22.6333		Col_0	11.9909
Col_0	10	hAT	32	Col_0	16	hAT	103.3	11.8833		Col_0	18	hAT	89	Col_0	21	hAT	136.6	15.8667		Col_0	9.50909
Col_0	10	hAT	39	Col_0	16	hAT	98	9.83333		Col_0	18	hAT	77	Col_0	21	hAT	121.9	14.9667		Col_0	7.53636
Col_0	10	hAT	41	Col_0	16	hAT	127	14.3333		Col_0	18	hAT	99	Col_0	21	hAT	169	23.3333		Col_0	11.6364
Col_0	10	hAT	37	Col_0	16	hAT	131	15.6667		Col_0	18	hAT	98	Col_0	21	hAT	173	25		Col_0	12.3636
Col_0	10	hAT	28	Col_0	16	hAT	170	23.6667		Col_0	18	hAT	87	Col_0	21	hAT	210	41		Col_0	16.5455
Col_0	10	hAT	31	Col_0	16	hAT	148	19.5		Col_0	18	hAT	100.8	Col_0	21	hAT	169	22.7333		Col_0	12.5455
Col_0	10	hAT	36	Col_0	16	hAT	148	18.6667		Col_0	18	hAT	96	Col_0	21	hAT	174	26		Col_0	12.5455
Col_0	10	hAT	30	Col_0	16	hAT	141.4	18.5667		Col_0	18	hAT	110	Col_0	21	hAT	181.8	23.9333		Col_0	13.8
Col_0	10	hAT	41	Col_0	16	hAT	127.5	14.4167		Col_0	18	hAT	108.9	Col_0	21	hAT	172	21.0333		Col_0	11.9091
phyB	10	hAT	29	phyB	16	hAT	118	14.8333		phyB	18	hAT	83	phyB	21	hAT	151	22.6667		phyB	11.0909
phyB	10	hAT	34	phyB	16	hAT	140	17.6667		phyB	18	hAT	89	phyB	21	hAT	136	15.6667		phyB	9.27273
phyB	10	hAT	30	phyB	16	hAT	71.6	6.93333		phyB	18	hAT	47	phyB	21	hAT	96	16.3333		phyB	6
phyB	10	hAT	24	phyB	16	hAT	84	10		phyB	18	hAT	59	phyB	21	hAT	122.4	21.1333		phyB	8.94545
phyB	10	hAT	33	phyB	16	hAT	109	12.6667		phyB	18	hAT	88	phyB	21	hAT	158	23.3333		phyB	11.3636
phyB	10	hAT	31	phyB	16	hAT	115.6	14.1		phyB	18	hAT	91	phyB	21	hAT	161.2	23.4		phyB	11.8364
phyB	10	hAT	34	phyB	16	hAT	116	13.6667		phyB	18	hAT	72	phyB	21	hAT	145	24.3333		phyB	10.0909
phyB	10	hAT	25	phyB	16	hAT	104	13.1667		phyB	18	hAT	89	phyB	21	hAT	129	13.3333		phyB	9.45455
phyB	10	hAT	27	phyB	16	hAT	117	15		phyB	18	hAT	89	phyB	21	hAT	158	23		phyB	11.9091
phyB	10	hAT	29	phyB	16	hAT	122	15.5		phyB	18	hAT	91	phyB	21	hAT	163	24		phyB	12.1818
phyB	10	hAT	18	phyB	16	hAT	90	12		phyB	18	hAT	74	phyB	21	hAT	117	14.3333		phyB	9
phyB	10	hAT	22	phyB	16	hAT	86	10.6667		phyB	18	hAT	71.1	phyB	21	hAT	124	17.6333		phyB	9.27273
phyB	10	hAT	23	phyB	16	hAT	93	11.6667		phyB	18	hAT	68	phyB	21	hAT	148	26.6667		phyB	11.3636
35S::PIF4	10	hAT	33	35S::PIF4	16	hAT	130	16.1667		35S::PIF4	18	hAT	107	35S::PIF4	21	hAT	153	15.3333		35S::PIF4	10.9091
35S::PIF4	10	hAT	32	35S::PIF4	16	hAT	115	13.8333		35S::PIF4	18	hAT	92	35S::PIF4	21	hAT	161	23		35S::PIF4	11.7273
35S::PIF4	10	hAT	32	35S::PIF4	16	hAT	105	12.1667		35S::PIF4	18	hAT	95	35S::PIF4	21	hAT	144	16.3333		35S::PIF4	10.1818
35S::PIF4	10	hAT	29	35S::PIF4	16	hAT	122	15.5		35S::PIF4	18	hAT	101.2	35S::PIF4	21	hAT	166	21.6		35S::PIF4	12.4545
35S::PIF4	10	hAT	26	35S::PIF4	16	hAT	58	5.33333		35S::PIF4	18	hAT	46	35S::PIF4	21	hAT	68	7.33333		35S::PIF4	3.81818
35S::PIF4	10	hAT	30	35S::PIF4	16	hAT	107	12.8333		35S::PIF4	18	hAT	90	35S::PIF4	21	hAT	151.6	20.5333		35S::PIF4	11.0545
35S::PIF4	10	hAT	33	35S::PIF4	16	hAT	97	10.6667		35S::PIF4	18	hAT	95	35S::PIF4	21	hAT	132	12.3333		35S::PIF4	9
35S::PIF4	10	hAT	33	35S::PIF4	16	hAT	114	13.5		35S::PIF4	18	hAT	83	35S::PIF4	21	hAT	149	22		35S::PIF4	10.5455
35S::PIF4	10	hAT	35	35S::PIF4	16	hAT	85	8.33333		35S::PIF4	18	hAT	75	35S::PIF4	21	hAT	96	7		35S::PIF4	5.54545
35S::PIF4	10	hAT	34	35S::PIF4	16	hAT	121.5	14.5833		35S::PIF4	18	hAT	92	35S::PIF4	21	hAT	158	22		35S::PIF4	11.2727
35S::PIF4	10	hAT	34	35S::PIF4	16	hAT	117	13.8333		35S::PIF4	18	hAT	90	35S::PIF4	21	hAT	180	30		35S::PIF4	13.2727
35S::PIF4	10	hAT	27	35S::PIF4	16	hAT	96.4	11.5667		35S::PIF4	18	hAT	73	35S::PIF4	21	hAT	125	17.3333		35S::PIF4	8.90909
35S::PIF4	10	hAT	31	35S::PIF4	16	hAT	110.4	13.2333		35S::PIF4	18	hAT	88	35S::PIF4	21	hAT	152	21.3333		35S::PIF4	11
pif4	10	hAT	36	pif4	16	hAT	107	11.8333		pif4	18	hAT	79	pif4	21	hAT	147	22.6667		pif4	10.0909
pif4	10	hAT	38	pif4	16	hAT	133	15.8333		pif4	18	hAT	105.4	pif4	21	hAT	175	23.2		pif4	12.4545
pif4	10	hAT	39	pif4	16	hAT	139	16.6667		pif4	18	hAT	106	pif4	21	hAT	183	25.6667		pif4	13.0909
pif4	10	hAT	35	pif4	16	hAT	100	10.8333		pif4	18	hAT	72.7	pif4	21	hAT	129	18.7667		pif4	8.54545
pif4	10	hAT	30	pif4	16	hAT	126	16		pif4	18	hAT	89	pif4	21	hAT	167	26		pif4	12.4545
pif4	10	hAT	29	pif4	16	hAT	114	14.1667		pif4	18	hAT	99	pif4	21	hAT	153	18		pif4	11.2727
pif4	10	hAT	30	pif4	16	hAT	126	16		pif4	18	hAT	89	pif4	21	hAT	158	23		pif4	11.6364
pif4	10	hAT	32	pif4	16	hAT	126	15.6667		pif4	18	hAT	98	pif4	21	hAT	172	24.6667		pif4	12.7273
pif4	10	hAT	30	pif4	16	hAT	127	16.1667		pif4	18	hAT	93.5	pif4	21	hAT	171.1	25.8667		pif4	12.8273
pif4	10	hAT	30	pif4	16	hAT	103	12.1667		pif4	18	hAT	84	pif4	21	hAT	149	21.6667		pif4	10.8182
pif4	10	hAT	22.6	pif4	16	hAT	148	20.9		pif4	18	hAT	114	pif4	21	hAT	190	25.3333		pif4	15.2182
pif4	10	hAT	34	pif4	16	hAT	133	16.5		pif4	18	hAT	107	pif4	21	hAT	183	25.3333		pif4	13.5455
pif4	10	hAT	37	pif4	16	hAT	142	17.5

## Sheet: RGR(10-21)_Stat
T-test resulats for RGR (10-21) between hAT vs nAT for each genotype		T-test resulats for RGR (10-21) between genotype
Statistical comparison for Col_0:
T-statistic: -1.2042181194530839		group1	group2	meandiff	p-adj	lower	upper	significance
P-value: 0.24024761953505164		35S::PIF4_nAT	Col_0_nAT	2.0385	0.0044	0.521	3.5559	TRUE	*
Result: There is no significant difference between the two groups.		35S::PIF4_nAT	phyB_nAT	0.3538	0.925	-1.1636	1.8713	FALSE
		35S::PIF4_nAT	pif4_nAT	1.4462	0.0669	-0.0713	2.9636	FALSE
Statistical comparison for 35S::PIF4:		Col_0_nAT	phyB_nAT	-1.6846	0.0242	-3.202	-0.1672	TRUE	*
T-statistic: -0.7631616522596565		Col_0_nAT	pif4_nAT	-0.5923	0.7277	-2.1097	0.9251	FALSE
P-value: 0.4528038595986247		phyB_nAT	pif4_nAT	1.0923	0.2351	-0.4251	2.6097	FALSE
Result: There is no significant difference between the two groups.
Statistical comparison for phyB:		group1	group2	meandiff	p-adj	lower	upper	significance
T-statistic: -0.7104491088859831		35S::PIF4-hAT	Col_0-hAT	2.1231	0.0604	-0.066	4.3122	FALSE
P-value: 0.48427277687388437		35S::PIF4-hAT	phyB-hAT	0.1692	0.9969	-2.0199	2.3583	FALSE
Result: There is no significant difference between the two groups.		35S::PIF4-hAT	pif4-hAT	2.0731	0.0778	-0.1612	4.3073	FALSE
		Col_0-hAT	phyB-hAT	-1.9538	0.0956	-4.143	0.2353	FALSE
Statistical comparison for pif4:		Col_0-hAT	pif4-hAT	-0.05	0.9999	-2.2843	2.1843	FALSE
T-statistic: -1.801289617227908		phyB-hAT	pif4-hAT	1.9038	0.1199	-0.3304	4.1381	FALSE
P-value: 0.08538093321407474
Result: There is no significant difference between the two groups.

## Sheet: Adventitious and Lateral root
genotype	treatment	lateral root density	#Adventitious Root	% adventitious root per genotype per condition			T-test resulats for lateral root density between hAT vs nAT for each genotype, between genotypes
35S::PIF4	hAT	1.47208	0
35S::PIF4	hAT	1.58273	1				group1	group2	meandiff	p-adj	lower	upper	reject	group
35S::PIF4	hAT	1.02041	0				35S::PIF4_hAT	35S::PIF4_nAT	0.1786	0.9013	-0.2482	0.6053	False	b	T	a	nAT	Col pif4		hAT
35S::PIF4	hAT	1.50259	0				35S::PIF4_hAT	Col-0_hAT	0.0233	1.0	-0.4035	0.45	False	b		b	nAT	35S::PIF4 phyB		hAT	Col 35S::PIF4 pif4
35S::PIF4	hAT	2.10256	0				35S::PIF4_hAT	Col_0_nAT	0.703	0.0	0.2762	1.1298	True			c	nAT			hAT	phyB
35S::PIF4	hAT	0.962567	0				35S::PIF4_hAT	phyB_hAT	-0.5752	0.0015	-1.0019	-0.1484	True
35S::PIF4	hAT	1.27551	0				35S::PIF4_hAT	phyB_nAT	-0.0507	1.0	-0.4774	0.3761	False	b
35S::PIF4	hAT	1.08247	0				35S::PIF4_hAT	pif4_hAT	-0.1182	0.9895	-0.545	0.3086	False	b
35S::PIF4	hAT	1.94286	0				35S::PIF4_hAT	pif4_nAT	0.5277	0.0051	0.101	0.9545	True
35S::PIF4	hAT	2.19251	0				35S::PIF4_nAT	Col_0_hAT	-0.1553	0.951	-0.582	0.2715	False	b
35S::PIF4	hAT	1.78378	0				35S::PIF4_nAT	Col_0_nAT	0.5245	0.0056	0.0977	0.9512	True
35S::PIF4	hAT	2.07071	0				35S::PIF4_nAT	phyB_hAT	-0.7537	0.0	-1.1805	-0.327	True
35S::PIF4	hAT	2.16667	0				35S::PIF4_nAT	phyB_nAT	-0.2292	0.7156	-0.656	0.1975	False	b
35S::PIF4	hAT	1.32979	0				35S::PIF4_nAT	pif4_hAT	-0.2967	0.3936	-0.7235	0.13	False	b
35S::PIF4	hAT	1.61491	0				35S::PIF4_nAT	pif4_nAT	0.3492	0.196	-0.0776	0.776	False	b
35S::PIF4	hAT	1.32275	0				Col_0_hAT	Col_0_nAT	0.6797	0.0001	0.253	1.1065	True
35S::PIF4	hAT	1.58906	0	5.88235			Col_0_hAT	phyB_hAT	-0.5984	0.0008	-1.0252	-0.1717	True
35S::PIF4	nAT	2.01058	0				Col_0_hAT	phyB_nAT	-0.074	0.9995	-0.5007	0.3528	False	b
35S::PIF4	nAT	2.29765	0				Col_0_hAT	pif4_hAT	-0.1415	0.9704	-0.5682	0.2853	False	b
35S::PIF4	nAT	1.65048	0				Col_0_hAT	pif4_nAT	0.5045	0.0091	0.0777	0.9312	True
35S::PIF4	nAT	1.97969	0				Col_0_nAT	phyB_hAT	-1.2782	0.0	-1.7049	-0.8514	True
35S::PIF4	nAT	1.84615	0				Col_0_nAT	phyB_nAT	-0.7537	0.0	-1.1805	-0.3269	True
35S::PIF4	nAT	1.08434	0				Col_0_nAT	pif4_hAT	-0.8212	0.0	-1.248	-0.3944	True
35S::PIF4	nAT	1.82796	0				Col_0_nAT	pif4_nAT	-0.1753	0.9097	-0.602	0.2515	False	a
35S::PIF4	nAT	2.1256	0				phyB_hAT	phyB_nAT	0.5245	0.0056	0.0977	0.9513	True
35S::PIF4	nAT	1.51832	0				phyB_hAT	pif4_hAT	0.457	0.0267	0.0302	0.8837	True
35S::PIF4	nAT	2.35897	0				phyB_hAT	pif4_nAT	1.1029	0.0	0.6761	1.5297	True
35S::PIF4	nAT	1.54639	0				phyB_nAT	pif4_hAT	-0.0675	0.9997	-0.4943	0.3593	False	b
35S::PIF4	nAT	1.87879	0				phyB_nAT	pif4_nAT	0.5784	0.0014	0.1517	1.0052	True
35S::PIF4	nAT	1.55556	0				pif4_hAT	pif4_nAT	0.6459	0.0002	0.2192	1.0727	True
35S::PIF4	nAT	1.89474	0
35S::PIF4	nAT	1.58163	0
35S::PIF4	nAT	1.125	0
35S::PIF4	nAT	1.76762	0	0			Adventitous roots
Col	hAT	2.26267	0				Genotype	# plants	conditions	# adventitious root	%
Col	hAT	1.92708	1				35S::PIF4	17	hAT	1	5.88235
Col	hAT	1.97917	0				35S::PIF4	17	nAT	0	0
Col	hAT	2.27979	1				Col-0	17	hAT	3	17.6471
Col	hAT	1.75258	0				Col-0	17	nAT	0	0
Col	hAT	1.125	0				phyB	17	hAT	3	17.6471
Col	hAT	1.6	0				phyB	17	nAT	0	0
Col	hAT	2	1				pif4	17	hAT	1	5.88235
Col	hAT	2.26316	0				pif4	17	nAT	0	0
Col	hAT	1.62437	0
Col	hAT	1.2	0
Col	hAT	1.22449	0
Col	hAT	1.28205	0
Col	hAT	0.738916	0
Col	hAT	1.3	0
Col	hAT	1.23809	0
Col	hAT	1.61234	0	17.6471
Col	nAT	2.22913	0
Col	nAT	2.09756	0
Col	nAT	1.5	0
Col	nAT	2.57143	0
Col	nAT	2.5641	0
Col	nAT	2.33645	0
Col	nAT	2.36181	0
Col	nAT	2.67606	0
Col	nAT	2.22913	0
Col	nAT	2.09756	0
Col	nAT	1.5	0
Col	nAT	2.57143	0
Col	nAT	2.5641	0
Col	nAT	2.33645	0
Col	nAT	2.36181	0
Col	nAT	2.67606	0
Col	nAT	2.29207	0	0
phyB	hAT	1.24352	0
phyB	hAT	1.29412	1
phyB	hAT	1.5	0
phyB	hAT	0.847458	0
phyB	hAT	1.38614	1
phyB	hAT	0.95	0
phyB	hAT	1.36905	0
phyB	hAT	0.483871	0
phyB	hAT	0.85	0
phyB	hAT	0.869565	0
phyB	hAT	1.08844	1
phyB	hAT	0.197368	0
phyB	hAT	0.510204	0
phyB	hAT	1.47651	0
phyB	hAT	0.95	0
phyB	hAT	1.20603	0
phyB	hAT	1.01389	0	17.6471
phyB	nAT	1.52632	0
phyB	nAT	1.45	0
phyB	nAT	2.46446	0
phyB	nAT	0.251256	0
phyB	nAT	2.1	0
phyB	nAT	2	0
phyB	nAT	1.43678	0
phyB	nAT	0.54878	0
phyB	nAT	1.76768	0
phyB	nAT	2.41026	0
phyB	nAT	1.30653	0
phyB	nAT	1.40244	0
phyB	nAT	2.05405	0
phyB	nAT	1.06599	0
phyB	nAT	1.19792	0
phyB	nAT	1.63158	0
phyB	nAT	1.53838	0	0
pif4	hAT	1.68317	0
pif4	hAT	1.83168	0
pif4	hAT	1.80905	0
pif4	hAT	1.44444	0
pif4	hAT	2.05	0
pif4	hAT	1.33005	0
pif4	hAT	1.31313	0
pif4	hAT	1.50754	0
pif4	hAT	1.35678	0
pif4	hAT	1.61616	0
pif4	hAT	1.70854	0
pif4	hAT	1.3587	0
pif4	hAT	1.35	0
pif4	hAT	0.862944	0
pif4	hAT	1.15385	0
pif4	hAT	1.15789	0
pif4	hAT	1.47087	1	5.88235
pif4	nAT	1.92893	0
pif4	nAT	2.07447	0
pif4	nAT	2.69608	0
pif4	nAT	2.22798	0
pif4	nAT	2.68041	0
pif4	nAT	2.55	0
pif4	nAT	1.8	0
pif4	nAT	2.02128	0
pif4	nAT	1.85393	0
pif4	nAT	2.09524	0
pif4	nAT	1.83962	0
pif4	nAT	2.01005	0
pif4	nAT	1.8593	0
pif4	nAT	2.71282	0
pif4	nAT	1.95122	0
pif4	nAT	1.56757	0
pif4	nAT	2.11681	0	0

## Sheet: lateral root length
genotype	Plant ID	treatment	length
Col	1	nAT	7.1
Col	1	nAT	5.1
Col	1	nAT	5
Col	1	nAT	4.3
Col	2	nAT	5
Col	2	nAT	5
Col	2	nAT	4.4
Col	2	nAT	4.3
Col	3	nAT	4.6
Col	3	nAT	2.4
Col	3	nAT	2.6
Col	3	nAT	2.1
Col	4	nAT	12
Col	4	nAT	5.2
Col	4	nAT	6
Col	4	nAT	3.4
Col	5	nAT	9
Col	5	nAT	2.5
Col	5	nAT	3
Col	5	nAT	2.9
Col	6	nAT	4.2
Col	6	nAT	6
Col	6	nAT	7.5
Col	6	nAT	5
Col	7	nAT	3.1
Col	7	nAT	3.5
Col	7	nAT	2.6
Col	7	nAT	2.7
Col	8	nAT	5.3
Col	8	nAT	2.7
Col	8	nAT	3.1
Col	8	nAT	3.3
Col	1	hAT	14
Col	1	hAT	13.8
Col	1	hAT	9.5
Col	1	hAT	8.1
Col	2	hAT	10.2
Col	2	hAT	7.2
Col	2	hAT	9.9
Col	2	hAT	6.1
Col	3	hAT	17.2
Col	3	hAT	11.8
Col	3	hAT	7.8
Col	3	hAT	8
Col	4	hAT	12
Col	4	hAT	9.8
Col	4	hAT	10.8
Col	4	hAT	11.4
Col	5	hAT	10.4
Col	5	hAT	9.7
Col	5	hAT	9.9
Col	5	hAT	10
Col	6	hAT	10.5
Col	6	hAT	6.7
Col	6	hAT	7
Col	6	hAT	4.3
Col	7	hAT	9.5
Col	7	hAT	7.4
Col	7	hAT	7.1
Col	7	hAT	7.7
Col	8	hAT	7.6
Col	8	hAT	8.6
Col	8	hAT	12.2
Col	8	hAT	5.3
phyB	1	nAT	5.1
phyB	1	nAT	4.3
phyB	1	nAT	3.9
phyB	1	nAT	3.9
phyB	2	nAT	6.8
phyB	2	nAT	6
phyB	2	nAT	2.8
phyB	2	nAT	2.7
phyB	3	nAT	5.3
phyB	3	nAT	4.7
phyB	3	nAT	4.6
phyB	3	nAT	4.5
phyB	4	nAT	3.5
phyB	4	nAT	2.6
phyB	4	nAT	3.7
phyB	4	nAT	2.1
phyB	5	nAT	5.5
phyB	5	nAT	6.1
phyB	5	nAT	5.5
phyB	5	nAT	3.9
phyB	6	nAT	9.7
phyB	6	nAT	8.1
phyB	6	nAT	6.2
phyB	6	nAT	3
phyB	7	nAT	10.6
phyB	7	nAT	2.3
phyB	7	nAT	4.7
phyB	7	nAT	1.7
phyB	8	nAT	1.9
phyB	8	nAT	4.3
phyB	8	nAT	2.2
phyB	8	nAT	1.4
phyB	1	hAT	7.2
phyB	1	hAT	8.6
phyB	1	hAT	9
phyB	1	hAT	7.4
phyB	2	hAT	7.2
phyB	2	hAT	7.1
phyB	2	hAT	6.3
phyB	2	hAT	5.8
phyB	3	hAT	9.9
phyB	3	hAT	3.2
phyB	3	hAT	3.3
phyB	3	hAT	2.9
phyB	4	hAT	2
phyB	4	hAT	1.4
phyB	4	hAT	2.1
phyB	4	hAT
phyB	5	hAT	7.8
phyB	5	hAT	7.7
phyB	5	hAT	4.5
phyB	5	hAT	4.9
phyB	6	hAT	6.6
phyB	6	hAT	8.2
phyB	6	hAT	7.4
phyB	6	hAT	5.7
phyB	7	hAT	8.1
phyB	7	hAT	5.6
phyB	7	hAT	7.3
phyB	7	hAT	7.4
35S::PIF4	1	nAT	5.8
35S::PIF4	1	nAT	6.6
35S::PIF4	1	nAT	3.8
35S::PIF4	1	nAT	4.8
35S::PIF4	2	nAT	5.1
35S::PIF4	2	nAT	3.6
35S::PIF4	2	nAT	5.2
35S::PIF4	2	nAT	4.1
35S::PIF4	3	nAT	3.8
35S::PIF4	3	nAT	10.2
35S::PIF4	3	nAT	5.2
35S::PIF4	3	nAT	4.9
35S::PIF4	4	nAT	6.3
35S::PIF4	4	nAT	6.11
35S::PIF4	4	nAT	5.6
35S::PIF4	4	nAT	3.9
35S::PIF4	5	nAT	5.1
35S::PIF4	5	nAT	6.5
35S::PIF4	5	nAT	7.3
35S::PIF4	5	nAT	4.2
35S::PIF4	6	nAT	2.7
35S::PIF4	6	nAT	3.5
35S::PIF4	6	nAT	2.3
35S::PIF4	6	nAT	2.9
35S::PIF4	7	nAT	9.6
35S::PIF4	7	nAT	5.5
35S::PIF4	7	nAT	5.3
35S::PIF4	7	nAT	6.4
35S::PIF4	8	nAT	6
35S::PIF4	8	nAT	6
35S::PIF4	8	nAT	3.5
35S::PIF4	8	nAT	3.4
35S::PIF4	1	hAT	7.8
35S::PIF4	1	hAT	8.5
35S::PIF4	1	hAT	9.3
35S::PIF4	1	hAT	5.6
35S::PIF4	2	hAT	14.9
35S::PIF4	2	hAT	13.5
35S::PIF4	2	hAT	8.7
35S::PIF4	2	hAT	11
35S::PIF4	3	hAT	8.9
35S::PIF4	3	hAT	6.2
35S::PIF4	3	hAT	8.2
35S::PIF4	3	hAT	6.6
35S::PIF4	4	hAT	7.6
35S::PIF4	4	hAT	10.9
35S::PIF4	4	hAT	7.8
35S::PIF4	4	hAT	6.8
35S::PIF4	6	hAT	9.5
35S::PIF4	6	hAT	7.6
35S::PIF4	6	hAT	7.9
35S::PIF4	6	hAT	6.1
35S::PIF4	7	hAT	7.7
35S::PIF4	7	hAT	7.3
35S::PIF4	7	hAT	4.9
35S::PIF4	7	hAT	4.2
35S::PIF4	8	hAT	7.7
35S::PIF4	8	hAT	8.1
35S::PIF4	8	hAT	5.9
35S::PIF4	8	hAT	7.5
pif4	1	nAT	4.3
pif4	1	nAT	3.5
pif4	1	nAT	3.9
pif4	1	nAT	2.5
pif4	2	nAT	4.7
pif4	2	nAT	9.9
pif4	2	nAT	3.7
pif4	2	nAT	4.2
pif4	3	nAT	4.2
pif4	3	nAT	5.6
pif4	3	nAT	6.6
pif4	3	nAT	5.3
pif4	4	nAT	5.6
pif4	4	nAT	6
pif4	4	nAT	3.5
pif4	4	nAT	3.7
pif4	5	nAT	2.5
pif4	5	nAT	2.1
pif4	5	nAT	1.6
pif4	5	nAT	1.7
pif4	6	nAT	5.3
pif4	6	nAT	5.2
pif4	6	nAT	7.7
pif4	6	nAT	6.9
pif4	7	nAT	5.7
pif4	7	nAT	5.1
pif4	7	nAT	4
pif4	7	nAT	3.5
pif4	8	nAT	4.2
pif4	8	nAT	2.9
pif4	8	nAT	2.7
pif4	8	nAT	2
pif4	1	hAT	5.1
pif4	1	hAT	6.8
pif4	1	hAT	8.1
pif4	1	hAT	7.1
pif4	2	hAT	10.6
pif4	2	hAT	8.9
pif4	2	hAT	7
pif4	2	hAT	7.1
pif4	3	hAT	11.4
pif4	3	hAT	8.7
pif4	3	hAT	7.7
pif4	3	hAT	10.6
pif4	4	hAT	14.3
pif4	4	hAT	5.6
pif4	4	hAT	4.5
pif4	4	hAT	4
pif4	5	hAT	12.2
pif4	5	hAT	10.7
pif4	5	hAT	10.3
pif4	5	hAT	7.5
pif4	6	hAT	9.19
pif4	6	hAT	12
pif4	6	hAT	7.4
pif4	6	hAT	5.8
pif4	7	hAT	12.8
pif4	7	hAT	8.2
pif4	7	hAT	11.17
pif4	7	hAT	8.9
pif4	8	hAT	10.45
pif4	8	hAT	7.2
pif4	8	hAT	5.7
pif4	8	hAT	6

## Sheet: total root length_nAT
Plant Info	Conditions	Time-Points	TOTAL_LENGTH (mm)
35S::PIF4	nAT	10	201.53
35S::PIF4	nAT	10	91.52
35S::PIF4	nAT	10	99.72
35S::PIF4	nAT	10	142.25
35S::PIF4	nAT	10	139.61
35S::PIF4	nAT	10	222.84
35S::PIF4	nAT	10	230.13
35S::PIF4	nAT	10	145.07
35S::PIF4	nAT	10	98.35
35S::PIF4	nAT	10	258.09
35S::PIF4	nAT	10	66.02
35S::PIF4	nAT	10	121.67
35S::PIF4	nAT	10	128.04
35S::PIF4	nAT	10	231.31
35S::PIF4	nAT	10	196.25
35S::PIF4	nAT	10	174.49
35S::PIF4	nAT	10	152.72
35S::PIF4	nAT	10	65.11
35S::PIF4	nAT	10	95.26
35S::PIF4	nAT	10	108.1
35S::PIF4	nAT	10	227.4
35S::PIF4	nAT	14	185.23
35S::PIF4	nAT	14	280.76
35S::PIF4	nAT	14	115.84
35S::PIF4	nAT	14	121.39
35S::PIF4	nAT	14	140.06
35S::PIF4	nAT	14	215.74
35S::PIF4	nAT	14	150.81
35S::PIF4	nAT	14	195.52
35S::PIF4	nAT	14	285.04
35S::PIF4	nAT	14	177.04
35S::PIF4	nAT	14	291.78
35S::PIF4	nAT	14	195.52
35S::PIF4	nAT	14	268.65
35S::PIF4	nAT	14	129.86
35S::PIF4	nAT	14	293.97
35S::PIF4	nAT	14	80.41
35S::PIF4	nAT	14	158.64
35S::PIF4	nAT	14	194.25
35S::PIF4	nAT	14	216.74
35S::PIF4	nAT	14	246.52
35S::PIF4	nAT	14	193.15
35S::PIF4	nAT	16	221.29
35S::PIF4	nAT	16	349.34
35S::PIF4	nAT	16	193.43
35S::PIF4	nAT	16	171.84
35S::PIF4	nAT	16	210.46
35S::PIF4	nAT	16	280.03
35S::PIF4	nAT	16	215.74
35S::PIF4	nAT	16	250.71
35S::PIF4	nAT	16	310.81
35S::PIF4	nAT	16	257.99
35S::PIF4	nAT	16	347.7
35S::PIF4	nAT	16	221.75
35S::PIF4	nAT	16	326.39
35S::PIF4	nAT	16	171.12
35S::PIF4	nAT	16	320.38
35S::PIF4	nAT	16	87.06
35S::PIF4	nAT	16	174.03
35S::PIF4	nAT	16	278.12
35S::PIF4	nAT	16	291.05
35S::PIF4	nAT	16	318.1
35S::PIF4	nAT	16	244.88
35S::PIF4	nAT	18	198.98
35S::PIF4	nAT	18	389.22
35S::PIF4	nAT	18	275.21
35S::PIF4	nAT	18	244.52
35S::PIF4	nAT	18	317.19
35S::PIF4	nAT	18	393.32
35S::PIF4	nAT	18	147.35
35S::PIF4	nAT	18	334.95
35S::PIF4	nAT	18	378.2
35S::PIF4	nAT	18	276.48
35S::PIF4	nAT	18	434.58
35S::PIF4	nAT	18	272.75
35S::PIF4	nAT	18	308.17
35S::PIF4	nAT	18	296.24
35S::PIF4	nAT	18	442.77
35S::PIF4	nAT	18	156
35S::PIF4	nAT	18	256.99
35S::PIF4	nAT	18	382.39
35S::PIF4	nAT	18	384.4
35S::PIF4	nAT	18	459.89
35S::PIF4	nAT	18	266.28
35S::PIF4	nAT	21	526.19
35S::PIF4	nAT	21	274.11
35S::PIF4	nAT	21	507.61
35S::PIF4	nAT	21	555.06
35S::PIF4	nAT	21	375.11
35S::PIF4	nAT	21	508.16
35S::PIF4	nAT	21	726.36
35S::PIF4	nAT	21	222.84
35S::PIF4	nAT	21	574.27
35S::PIF4	nAT	21	544.77
35S::PIF4	nAT	21	457.8
35S::PIF4	nAT	21	565.08
35S::PIF4	nAT	21	481.93
35S::PIF4	nAT	21	417.27
35S::PIF4	nAT	21	528.37
35S::PIF4	nAT	21	548.41
35S::PIF4	nAT	21	295.97
35S::PIF4	nAT	21	522.55
35S::PIF4	nAT	21	599.68
35S::PIF4	nAT	21	772.53
35S::PIF4	nAT	21	313.46
35S::PIF4	nAT	23	423.65
35S::PIF4	nAT	23	726.9
35S::PIF4	nAT	23	855.13
35S::PIF4	nAT	23	518.63
35S::PIF4	nAT	23	826.26
35S::PIF4	nAT	23	1117.76
35S::PIF4	nAT	23	310.72
35S::PIF4	nAT	23	824.07
35S::PIF4	nAT	23	681.1
35S::PIF4	nAT	23	602.59
35S::PIF4	nAT	23	750.12
35S::PIF4	nAT	23	627.64
35S::PIF4	nAT	23	503.15
35S::PIF4	nAT	23	777.63
35S::PIF4	nAT	23	685.47
35S::PIF4	nAT	23	441.31
35S::PIF4	nAT	23	764.42
35S::PIF4	nAT	23	926.34
35S::PIF4	nAT	23	661.06
35S::PIF4	nAT	23	1018.96
35S::PIF4	nAT	23	421.19
Col-0	nAT	10	190.06
Col-0	nAT	10	136.06
Col-0	nAT	10	172.39
Col-0	nAT	10	108.64
Col-0	nAT	10	206
Col-0	nAT	10	119.12
Col-0	nAT	10	172.3
Col-0	nAT	10	119.12
Col-0	nAT	10	369.28
Col-0	nAT	10	144.98
Col-0	nAT	10	186.23
Col-0	nAT	10	135.51
Col-0	nAT	10	198.07
Col-0	nAT	10	103
Col-0	nAT	10	133.69
Col-0	nAT	10	121.03
Col-0	nAT	10	80.69
Col-0	nAT	10	140.79
Col-0	nAT	10	90.07
Col-0	nAT	10	118.93
Col-0	nAT	10	153.54
Col-0	nAT	14	110.74
Col-0	nAT	14	191.52
Col-0	nAT	14	209.18
Col-0	nAT	14	151.17
Col-0	nAT	14	224.94
Col-0	nAT	14	167.47
Col-0	nAT	14	102.82
Col-0	nAT	14	286.41
Col-0	nAT	14	155.09
Col-0	nAT	14	133.78
Col-0	nAT	14	269.83
Col-0	nAT	14	234.23
Col-0	nAT	14	199.8
Col-0	nAT	14	488.76
Col-0	nAT	14	199.53
Col-0	nAT	14	243.79
Col-0	nAT	14	192.15
Col-0	nAT	14	266.01
Col-0	nAT	14	159.19
Col-0	nAT	14	223.66
Col-0	nAT	14	211.19
Col-0	nAT	16	142.89
Col-0	nAT	16	252.99
Col-0	nAT	16	311.45
Col-0	nAT	16	234.14
Col-0	nAT	16	303.44
Col-0	nAT	16	247.07
Col-0	nAT	16	147.35
Col-0	nAT	16	315.64
Col-0	nAT	16	202.35
Col-0	nAT	16	159.73
Col-0	nAT	16	330.67
Col-0	nAT	16	290.14
Col-0	nAT	16	194.7
Col-0	nAT	16	556.24
Col-0	nAT	16	215.19
Col-0	nAT	16	326.57
Col-0	nAT	16	290.6
Col-0	nAT	16	326.66
Col-0	nAT	16	232.13
Col-0	nAT	16	270.84
Col-0	nAT	16	289.32
Col-0	nAT	18	198.25
Col-0	nAT	18	321.29
Col-0	nAT	18	526.46
Col-0	nAT	18	235.87
Col-0	nAT	18	446.05
Col-0	nAT	18	411.44
Col-0	nAT	18	201.9
Col-0	nAT	18	420.64
Col-0	nAT	18	315.09
Col-0	nAT	18	242.15
Col-0	nAT	18	464.54
Col-0	nAT	18	469.82
Col-0	nAT	18	239.69
Col-0	nAT	18	636.2
Col-0	nAT	18	337.22
Col-0	nAT	18	469.27
Col-0	nAT	18	445.32
Col-0	nAT	18	414.63
Col-0	nAT	18	364.73
Col-0	nAT	18	396.33
Col-0	nAT	18	389.95
Col-0	nAT	21	366.91
Col-0	nAT	21	568.08
Col-0	nAT	21	921.06
Col-0	nAT	21	327.21
Col-0	nAT	21	710.97
Col-0	nAT	21	859.77
Col-0	nAT	21	727.18
Col-0	nAT	21	366.37
Col-0	nAT	21	644.21
Col-0	nAT	21	585.57
Col-0	nAT	21	361.9
Col-0	nAT	21	851.94
Col-0	nAT	21	794.2
Col-0	nAT	21	377.75
Col-0	nAT	21	856.58
Col-0	nAT	21	671.17
Col-0	nAT	21	807.86
Col-0	nAT	21	873.07
Col-0	nAT	21	712.24
Col-0	nAT	21	659.42
Col-0	nAT	21	806.22
Col-0	nAT	23	553.24
Col-0	nAT	23	933.35
Col-0	nAT	23	1257.46
Col-0	nAT	23	443.86
Col-0	nAT	23	1063.4
Col-0	nAT	23	1245.9
Col-0	nAT	23	525.92
Col-0	nAT	23	838.1
Col-0	nAT	23	853.76
Col-0	nAT	23	593.76
Col-0	nAT	23	1168.03
Col-0	nAT	23	1101.83
Col-0	nAT	23	692.21
Col-0	nAT	23	1157.65
Col-0	nAT	23	964.68
Col-0	nAT	23	1081.16
Col-0	nAT	23	1162.66
Col-0	nAT	23	949.65
Col-0	nAT	23	966.87
Col-0	nAT	23	1116.31
Col-0	nAT	23	1150.19
phyB	nAT	10	199.44
phyB	nAT	10	211.64
phyB	nAT	10	234.5
phyB	nAT	10	143.7
phyB	nAT	10	173.94
phyB	nAT	10	155.45
phyB	nAT	10	197.8
phyB	nAT	10	154.54
phyB	nAT	10	139.52
phyB	nAT	10	166.93
phyB	nAT	10	151.63
phyB	nAT	10	146.89
phyB	nAT	10	72.85
phyB	nAT	10	206.54
phyB	nAT	10	109.1
phyB	nAT	10	123.21
phyB	nAT	10	69.12
phyB	nAT	10	65.57
phyB	nAT	10	96.71
phyB	nAT	10	84.69
phyB	nAT	10	47.36
phyB	nAT	14	77.77
phyB	nAT	14	218.11
phyB	nAT	14	261.09
phyB	nAT	14	102.91
phyB	nAT	14	287.32
phyB	nAT	14	153.54
phyB	nAT	14	111.92
phyB	nAT	14	249.43
phyB	nAT	14	217.93
phyB	nAT	14	85.79
phyB	nAT	14	251.98
phyB	nAT	14	144.25
phyB	nAT	14	73.13
phyB	nAT	14	198.16
phyB	nAT	14	257.45
phyB	nAT	14	236.59
phyB	nAT	14	260
phyB	nAT	14	100.08
phyB	nAT	14	236.41
phyB	nAT	14	180.5
phyB	nAT	14	145.89
phyB	nAT	16	105.55
phyB	nAT	16	249.16
phyB	nAT	16	274.11
phyB	nAT	16	146.35
phyB	nAT	16	311.18
phyB	nAT	16	170.93
phyB	nAT	16	128.31
phyB	nAT	16	334.67
phyB	nAT	16	282.31
phyB	nAT	16	129.86
phyB	nAT	16	233.13
phyB	nAT	16	247.25
phyB	nAT	16	119.03
phyB	nAT	16	213.92
phyB	nAT	16	252.8
phyB	nAT	16	276.03
phyB	nAT	16	287.96
phyB	nAT	16	138.7
phyB	nAT	16	267.74
phyB	nAT	16	175.85
phyB	nAT	16	187.6
phyB	nAT	18	110.74
phyB	nAT	18	316.82
phyB	nAT	18	273.75
phyB	nAT	18	229.22
phyB	nAT	18	355.62
phyB	nAT	18	263.19
phyB	nAT	18	184.14
phyB	nAT	18	438.13
phyB	nAT	18	287.59
phyB	nAT	18	178.58
phyB	nAT	18	347.15
phyB	nAT	18	308.81
phyB	nAT	18	148.08
phyB	nAT	18	295.33
phyB	nAT	18	302.44
phyB	nAT	18	365.64
phyB	nAT	18	371.1
phyB	nAT	18	205.18
phyB	nAT	18	340.87
phyB	nAT	18	261.27
phyB	nAT	18	289.69
phyB	nAT	21	239.51
phyB	nAT	21	536.02
phyB	nAT	21	507.52
phyB	nAT	21	429.2
phyB	nAT	21	591.21
phyB	nAT	21	482.84
phyB	nAT	21	539.67
phyB	nAT	21	317.64
phyB	nAT	21	762.05
phyB	nAT	21	472.91
phyB	nAT	21	341.87
phyB	nAT	21	473.55
phyB	nAT	21	418.64
phyB	nAT	21	285.13
phyB	nAT	21	592.3
phyB	nAT	21	566.17
phyB	nAT	21	752.4
phyB	nAT	21	392.41
phyB	nAT	21	415.91
phyB	nAT	21	345.15
phyB	nAT	21	423.46
phyB	nAT	23	339.23
phyB	nAT	23	700.31
phyB	nAT	23	729.09
phyB	nAT	23	560.07
phyB	nAT	23	821.25
phyB	nAT	23	699.67
phyB	nAT	23	430.57
phyB	nAT	23	1034.8
phyB	nAT	23	609.52
phyB	nAT	23	477.56
phyB	nAT	23	646.4
phyB	nAT	23	602.69
phyB	nAT	23	538.39
phyB	nAT	23	959.31
phyB	nAT	23	818.43
phyB	nAT	23	1134.79
phyB	nAT	23	725.17
phyB	nAT	23	618.62
phyB	nAT	23	492.04
phyB	nAT	23	491.13
phyB	nAT	23	622.27
pif4	nAT	10	73.4
pif4	nAT	10	244.24
pif4	nAT	10	115.56
pif4	nAT	10	203.35
pif4	nAT	10	149.53
pif4	nAT	10	98.63
pif4	nAT	10	315.73
pif4	nAT	10	152.54
pif4	nAT	10	194.61
pif4	nAT	10	181.04
pif4	nAT	10	101.72
pif4	nAT	10	151.17
pif4	nAT	10	244.7
pif4	nAT	10	94.35
pif4	nAT	10	142.89
pif4	nAT	10	283.58
pif4	nAT	10	108.1
pif4	nAT	10	95.62
pif4	nAT	10	93.62
pif4	nAT	10	109.92
pif4	nAT	10	30.6
pif4	nAT	14	156.82
pif4	nAT	14	105.18
pif4	nAT	14	354.34
pif4	nAT	14	133.78
pif4	nAT	14	201.99
pif4	nAT	14	281.13
pif4	nAT	14	148.99
pif4	nAT	14	217.83
pif4	nAT	14	143.7
pif4	nAT	14	175.67
pif4	nAT	14	364.91
pif4	nAT	14	172.39
pif4	nAT	14	65.75
pif4	nAT	14	328.85
pif4	nAT	14	266.92
pif4	nAT	14	160.1
pif4	nAT	14	269.74
pif4	nAT	14	327.21
pif4	nAT	14	149.17
pif4	nAT	14	193.15
pif4	nAT	14	308.99
pif4	nAT	16	190.7
pif4	nAT	16	96.9
pif4	nAT	16	462.81
pif4	nAT	16	164.1
pif4	nAT	16	278.03
pif4	nAT	16	304.89
pif4	nAT	16	170.39
pif4	nAT	16	309.17
pif4	nAT	16	231.77
pif4	nAT	16	260.36
pif4	nAT	16	391.59
pif4	nAT	16	244.43
pif4	nAT	16	134.32
pif4	nAT	16	338.32
pif4	nAT	16	286.77
pif4	nAT	16	249.43
pif4	nAT	16	343.23
pif4	nAT	16	381.85
pif4	nAT	16	173.39
pif4	nAT	16	230.67
pif4	nAT	16	330.39
pif4	nAT	18	234.86
pif4	nAT	18	127.86
pif4	nAT	18	551.69
pif4	nAT	18	242.97
pif4	nAT	18	374.38
pif4	nAT	18	358.62
pif4	nAT	18	232.4
pif4	nAT	18	427.29
pif4	nAT	18	366.73
pif4	nAT	18	323.02
pif4	nAT	18	534.02
pif4	nAT	18	417.27
pif4	nAT	18	112.1
pif4	nAT	18	366.55
pif4	nAT	18	404.43
pif4	nAT	18	452.79
pif4	nAT	18	509.89
pif4	nAT	18	469.82
pif4	nAT	18	245.88
pif4	nAT	18	255.44
pif4	nAT	18	416.54
pif4	nAT	21	367.18
pif4	nAT	21	306.35
pif4	nAT	21	843.47
pif4	nAT	21	469
pif4	nAT	21	691.93
pif4	nAT	21	508.43
pif4	nAT	21	420.37
pif4	nAT	21	733.82
pif4	nAT	21	610.06
pif4	nAT	21	586.11
pif4	nAT	21	789.74
pif4	nAT	21	641.75
pif4	nAT	21	205.45
pif4	nAT	21	502.24
pif4	nAT	21	723.9
pif4	nAT	21	850.21
pif4	nAT	21	866.6
pif4	nAT	21	742.11
pif4	nAT	21	507.88
pif4	nAT	21	421.73
pif4	nAT	21	469.18
pif4	nAT	23	552.96
pif4	nAT	23	453.88
pif4	nAT	23	1174.04
pif4	nAT	23	651.68
pif4	nAT	23	1111.12
pif4	nAT	23	739.47
pif4	nAT	23	569.99
pif4	nAT	23	1104.65
pif4	nAT	23	798.66
pif4	nAT	23	764.88
pif4	nAT	23	1077.33
pif4	nAT	23	960.4
pif4	nAT	23	322.11
pif4	nAT	23	703.86
pif4	nAT	23	1130.88
pif4	nAT	23	1363.37
pif4	nAT	23	1126.14
pif4	nAT	23	964.41
pif4	nAT	23	702.22
pif4	nAT	23	669.07
pif4	nAT	23	704.14

## Sheet: total root length_hAT
Plant Info	Conditions	Time-Points	Total Length (mm)
35S::PIF4	hAT	10	140.15
35S::PIF4	hAT	10	144.89
35S::PIF4	hAT	10	159.46
35S::PIF4	hAT	10	76.77
35S::PIF4	hAT	10	89.16
35S::PIF4	hAT	10	167.56
35S::PIF4	hAT	10	149.9
35S::PIF4	hAT	10	182.14
35S::PIF4	hAT	10	240.6
35S::PIF4	hAT	10	197.71
35S::PIF4	hAT	10	194.7
35S::PIF4	hAT	10	246.61
35S::PIF4	hAT	10	183.23
35S::PIF4	hAT	10	113.38
35S::PIF4	hAT	10	95.8
35S::PIF4	hAT	10	206
35S::PIF4	hAT	10	121.03
35S::PIF4	hAT	10	134.87
35S::PIF4	hAT	10	101.27
35S::PIF4	hAT	10	156
35S::PIF4	hAT	10	87.79
35S::PIF4	hAT	14	157.46
35S::PIF4	hAT	14	243.06
35S::PIF4	hAT	14	233.95
35S::PIF4	hAT	14	175.49
35S::PIF4	hAT	14	145.62
35S::PIF4	hAT	14	194.88
35S::PIF4	hAT	14	183.59
35S::PIF4	hAT	14	243.24
35S::PIF4	hAT	14	54.09
35S::PIF4	hAT	14	131.87
35S::PIF4	hAT	14	218.93
35S::PIF4	hAT	14	196.71
35S::PIF4	hAT	14	242.33
35S::PIF4	hAT	14	188.15
35S::PIF4	hAT	14	288.68
35S::PIF4	hAT	14	224.76
35S::PIF4	hAT	14	330.76
35S::PIF4	hAT	14	327.34
35S::PIF4	hAT	14	161.28
35S::PIF4	hAT	14	145.25
35S::PIF4	hAT	14	254.99
35S::PIF4	hAT	16	129.95
35S::PIF4	hAT	16	291.42
35S::PIF4	hAT	16	252.71
35S::PIF4	hAT	16	208.73
35S::PIF4	hAT	16	187.96
35S::PIF4	hAT	16	250.07
35S::PIF4	hAT	16	240.42
35S::PIF4	hAT	16	285.13
35S::PIF4	hAT	16	81.51
35S::PIF4	hAT	16	175.85
35S::PIF4	hAT	16	240.33
35S::PIF4	hAT	16	238.42
35S::PIF4	hAT	16	311.27
35S::PIF4	hAT	16	208.45
35S::PIF4	hAT	16	263.91
35S::PIF4	hAT	16	195.07
35S::PIF4	hAT	16	436.94
35S::PIF4	hAT	16	544.58
35S::PIF4	hAT	16	331.76
35S::PIF4	hAT	16	174.94
35S::PIF4	hAT	16	319.28
35S::PIF4	hAT	18	171.48
35S::PIF4	hAT	18	395.87
35S::PIF4	hAT	18	348.15
35S::PIF4	hAT	18	157.18
35S::PIF4	hAT	18	193.97
35S::PIF4	hAT	18	380.3
35S::PIF4	hAT	18	376.47
35S::PIF4	hAT	18	366.73
35S::PIF4	hAT	18	142.61
35S::PIF4	hAT	18	342.32
35S::PIF4	hAT	18	337.95
35S::PIF4	hAT	18	360.26
35S::PIF4	hAT	18	386.58
35S::PIF4	hAT	18	307.17
35S::PIF4	hAT	18	335.86
35S::PIF4	hAT	18	299.7
35S::PIF4	hAT	18	536.12
35S::PIF4	hAT	18	567.99
35S::PIF4	hAT	18	435.94
35S::PIF4	hAT	18	422.92
35S::PIF4	hAT	21	380.03
35S::PIF4	hAT	21	559.06
35S::PIF4	hAT	21	687.29
35S::PIF4	hAT	21	381.12
35S::PIF4	hAT	21	343.05
35S::PIF4	hAT	21	778.17
35S::PIF4	hAT	21	660.97
35S::PIF4	hAT	21	680
35S::PIF4	hAT	21	143.89
35S::PIF4	hAT	21	614.16
35S::PIF4	hAT	21	410.9
35S::PIF4	hAT	21	638.2
35S::PIF4	hAT	21	651.32
35S::PIF4	hAT	21	499.05
35S::PIF4	hAT	21	530.83
35S::PIF4	hAT	21	451.42
35S::PIF4	hAT	21	678.82
35S::PIF4	hAT	21	728.91
35S::PIF4	hAT	21	704.96
35S::PIF4	hAT	21	266.56
35S::PIF4	hAT	21	583.93
35S::PIF4	hAT	23	585.11
35S::PIF4	hAT	23	621.35
35S::PIF4	hAT	23	916.87
35S::PIF4	hAT	23	619.81
35S::PIF4	hAT	23	385.03
35S::PIF4	hAT	23	1164.3
35S::PIF4	hAT	23	952.84
35S::PIF4	hAT	23	1087.89
35S::PIF4	hAT	23	156.73
35S::PIF4	hAT	23	903.85
35S::PIF4	hAT	23	586.57
35S::PIF4	hAT	23	909.22
35S::PIF4	hAT	23	927.34
35S::PIF4	hAT	23	650.41
35S::PIF4	hAT	23	638.48
35S::PIF4	hAT	23	637.11
35S::PIF4	hAT	23	808.5
35S::PIF4	hAT	23	807.95
35S::PIF4	hAT	23	1036.9
35S::PIF4	hAT	23	465.17
35S::PIF4	hAT	23	636.2
35S::PIF4	hAT	23	729.27
Col-0	hAT	10	149.26
Col-0	hAT	10	385.94
Col-0	hAT	10	80.59
Col-0	hAT	10	153.72
Col-0	hAT	10	137.51
Col-0	hAT	10	347.15
Col-0	hAT	10	213.55
Col-0	hAT	10	57.65
Col-0	hAT	10	191.33
Col-0	hAT	10	192.06
Col-0	hAT	10	219.93
Col-0	hAT	10	191.06
Col-0	hAT	10	188.97
Col-0	hAT	10	198.62
Col-0	hAT	10	152.72
Col-0	hAT	10	268.56
Col-0	hAT	10	157.64
Col-0	hAT	10	131.14
Col-0	hAT	10	124.58
Col-0	hAT	10	83.87
Col-0	hAT	10	96.71
Col-0	hAT	14	219.93
Col-0	hAT	14	175.58
Col-0	hAT	14	214.1
Col-0	hAT	14	155.54
Col-0	hAT	14	204.45
Col-0	hAT	14	255.9
Col-0	hAT	14	475.83
Col-0	hAT	14	164.01
Col-0	hAT	14	174.76
Col-0	hAT	14	180.68
Col-0	hAT	14	401.15
Col-0	hAT	14	266.83
Col-0	hAT	14	113.83
Col-0	hAT	14	219.93
Col-0	hAT	14	251.62
Col-0	hAT	14	229.85
Col-0	hAT	14	229.67
Col-0	hAT	14	183.87
Col-0	hAT	14	274.3
Col-0	hAT	14	320.19
Col-0	hAT	14	289.5
Col-0	hAT	16	266.74
Col-0	hAT	16	236.59
Col-0	hAT	16	324.47
Col-0	hAT	16	210.91
Col-0	hAT	16	278.58
Col-0	hAT	16	297.06
Col-0	hAT	16	557.52
Col-0	hAT	16	231.77
Col-0	hAT	16	234.41
Col-0	hAT	16	208.27
Col-0	hAT	16	480.75
Col-0	hAT	16	286.77
Col-0	hAT	16	208.18
Col-0	hAT	16	342.51
Col-0	hAT	16	338.23
Col-0	hAT	16	251.53
Col-0	hAT	16	279.12
Col-0	hAT	16	298.88
Col-0	hAT	16	226.3
Col-0	hAT	16	363
Col-0	hAT	16	385.76
Col-0	hAT	18	434.3
Col-0	hAT	18	306.35
Col-0	hAT	18	429.48
Col-0	hAT	18	325.84
Col-0	hAT	18	428.93
Col-0	hAT	18	405.8
Col-0	hAT	18	661.42
Col-0	hAT	18	407.71
Col-0	hAT	18	345.69
Col-0	hAT	18	279.67
Col-0	hAT	18	528.47
Col-0	hAT	18	406.53
Col-0	hAT	18	389.41
Col-0	hAT	18	515.72
Col-0	hAT	18	527.01
Col-0	hAT	18	456.43
Col-0	hAT	18	351.79
Col-0	hAT	18	455.25
Col-0	hAT	18	301.43
Col-0	hAT	18	608.61
Col-0	hAT	18	458.34
Col-0	hAT	21	779.08
Col-0	hAT	21	459.62
Col-0	hAT	21	693.03
Col-0	hAT	21	626
Col-0	hAT	21	674.72
Col-0	hAT	21	652.23
Col-0	hAT	21	1116.4
Col-0	hAT	21	857.22
Col-0	hAT	21	740.56
Col-0	hAT	21	473.46
Col-0	hAT	21	819.7
Col-0	hAT	21	721.07
Col-0	hAT	21	733
Col-0	hAT	21	978.8
Col-0	hAT	21	962.04
Col-0	hAT	21	780.91
Col-0	hAT	21	457.34
Col-0	hAT	21	657.05
Col-0	hAT	21	619.44
Col-0	hAT	21	970.24
Col-0	hAT	21	573.45
Col-0	hAT	23	1021.69
Col-0	hAT	23	751.67
Col-0	hAT	23	853.3
Col-0	hAT	23	917.32
Col-0	hAT	23	1008.3
Col-0	hAT	23	1031.16
Col-0	hAT	23	1579.57
Col-0	hAT	23	1200.18
Col-0	hAT	23	1038.35
Col-0	hAT	23	668.53
Col-0	hAT	23	1219.12
Col-0	hAT	23	1067.04
Col-0	hAT	23	1183.79
Col-0	hAT	23	1396.61
Col-0	hAT	23	1275.4
Col-0	hAT	23	1062.03
Col-0	hAT	23	666.98
Col-0	hAT	23	858.59
Col-0	hAT	23	939.73
Col-0	hAT	23	1308.73
Col-0	hAT	23	842.19
phyB	hAT	10	129.68
phyB	hAT	10	48.36
phyB	hAT	10	39.98
phyB	hAT	10	115.84
phyB	hAT	10	134.51
phyB	hAT	10	126.58
phyB	hAT	10	79.68
phyB	hAT	10	127.86
phyB	hAT	10	157.27
phyB	hAT	10	135.24
phyB	hAT	10	143.16
phyB	hAT	10	171.21
phyB	hAT	10	215.92
phyB	hAT	10	113.93
phyB	hAT	10	184.14
phyB	hAT	10	143.25
phyB	hAT	10	92.52
phyB	hAT	10	71.21
phyB	hAT	10	226.39
phyB	hAT	10	285.13
phyB	hAT	10	354.53
phyB	hAT	14	188.24
phyB	hAT	14	155.82
phyB	hAT	14	260.64
phyB	hAT	14	170.48
phyB	hAT	14	293.51
phyB	hAT	14	194.52
phyB	hAT	14	89.43
phyB	hAT	14	86.06
phyB	hAT	14	186.23
phyB	hAT	14	172.39
phyB	hAT	14	167.38
phyB	hAT	14	105.46
phyB	hAT	14	221.84
phyB	hAT	14	141.52
phyB	hAT	14	121.76
phyB	hAT	14	159.37
phyB	hAT	14	171.57
phyB	hAT	14	272.2
phyB	hAT	14	168.2
phyB	hAT	14	230.86
phyB	hAT	14	167.84
phyB	hAT	16	182.41
phyB	hAT	16	197.43
phyB	hAT	16	319.56
phyB	hAT	16	123.85
phyB	hAT	16	112.1
phyB	hAT	16	275.21
phyB	hAT	16	96.35
phyB	hAT	16	124.4
phyB	hAT	16	213.37
phyB	hAT	16	250.16
phyB	hAT	16	252.71
phyB	hAT	16	146.71
phyB	hAT	16	261.36
phyB	hAT	16	249.53
phyB	hAT	16	162.92
phyB	hAT	16	146.89
phyB	hAT	16	247.8
phyB	hAT	16	276.85
phyB	hAT	16	191.7
phyB	hAT	16	328.03
phyB	hAT	16	231.04
phyB	hAT	18	245.15
phyB	hAT	18	234.41
phyB	hAT	18	375.29
phyB	hAT	18	131.05
phyB	hAT	18	122.85
phyB	hAT	18	349.06
phyB	hAT	18	151.35
phyB	hAT	18	206.91
phyB	hAT	18	335.4
phyB	hAT	18	378.11
phyB	hAT	18	420.37
phyB	hAT	18	189.97
phyB	hAT	18	358.44
phyB	hAT	18	249.43
phyB	hAT	18	255.17
phyB	hAT	18	165.29
phyB	hAT	18	308.72
phyB	hAT	18	354.25
phyB	hAT	18	312.91
phyB	hAT	21	332.76
phyB	hAT	21	462.71
phyB	hAT	21	575.64
phyB	hAT	21	216.01
phyB	hAT	21	201.26
phyB	hAT	21	600.14
phyB	hAT	21	276.12
phyB	hAT	21	335.77
phyB	hAT	21	548.32
phyB	hAT	21	553.42
phyB	hAT	21	693.03
phyB	hAT	21	267.65
phyB	hAT	21	587.75
phyB	hAT	21	432.75
phyB	hAT	21	425.56
phyB	hAT	21	302.53
phyB	hAT	21	460.71
phyB	hAT	21	451.97
phyB	hAT	21	314.27
phyB	hAT	21	462.99
phyB	hAT	21	453.15
phyB	hAT	23	600.14
phyB	hAT	23	633.01
phyB	hAT	23	761.96
phyB	hAT	23	245.88
phyB	hAT	23	303.71
phyB	hAT	23	802.22
phyB	hAT	23	412.08
phyB	hAT	23	488.58
phyB	hAT	23	757.5
phyB	hAT	23	788.92
phyB	hAT	23	877.16
phyB	hAT	23	254.08
phyB	hAT	23	791.11
phyB	hAT	23	466.08
phyB	hAT	23	580.65
phyB	hAT	23	353.43
phyB	hAT	23	559.98
phyB	hAT	23	562.89
phyB	hAT	23	466.63
phyB	hAT	23	594.13
phyB	hAT	23	676
phyB	hAT	23	873.7
phyB	hAT	23	561.98
pif4	hAT	10	114.75
pif4	hAT	10	210.09
pif4	hAT	10	68.57
pif4	hAT	10	177.4
pif4	hAT	10	92.34
pif4	hAT	10	100.72
pif4	hAT	10	148.26
pif4	hAT	10	50.09
pif4	hAT	10	178.4
pif4	hAT	10	123.12
pif4	hAT	10	247.89
pif4	hAT	10	342.69
pif4	hAT	10	121.76
pif4	hAT	10	169.75
pif4	hAT	10	253.17
pif4	hAT	10	168.11
pif4	hAT	10	62.93
pif4	hAT	10	168.93
pif4	hAT	10	176.67
pif4	hAT	10	100.81
pif4	hAT	10	115.02
pif4	hAT	14	146.62
pif4	hAT	14	167.2
pif4	hAT	14	186.87
pif4	hAT	14	173.3
pif4	hAT	14	202.99
pif4	hAT	14	226.58
pif4	hAT	14	368
pif4	hAT	14	89.06
pif4	hAT	14	169.93
pif4	hAT	14	146.71
pif4	hAT	14	139.79
pif4	hAT	14	219.2
pif4	hAT	14	116.11
pif4	hAT	14	134.14
pif4	hAT	14	150.35
pif4	hAT	14	265.64
pif4	hAT	14	273.29
pif4	hAT	14	190.42
pif4	hAT	14	218.47
pif4	hAT	14	361.54
pif4	hAT	14	260.82
pif4	hAT	16	146.8
pif4	hAT	16	255.63
pif4	hAT	16	264.82
pif4	hAT	16	207.18
pif4	hAT	16	273.75
pif4	hAT	16	274.48
pif4	hAT	16	407.35
pif4	hAT	16	115.2
pif4	hAT	16	241.69
pif4	hAT	16	214.46
pif4	hAT	16	214.83
pif4	hAT	16	310.09
pif4	hAT	16	150.17
pif4	hAT	16	260.27
pif4	hAT	16	175.03
pif4	hAT	16	264.55
pif4	hAT	16	494.95
pif4	hAT	16	228.49
pif4	hAT	16	307.9
pif4	hAT	16	385.03
pif4	hAT	16	234.14
pif4	hAT	18	271.56
pif4	hAT	18	363
pif4	hAT	18	346.88
pif4	hAT	18	327.57
pif4	hAT	18	330.85
pif4	hAT	18	418.91
pif4	hAT	18	500.14
pif4	hAT	18	176.03
pif4	hAT	18	314.82
pif4	hAT	18	287.86
pif4	hAT	18	323.47
pif4	hAT	18	385.13
pif4	hAT	18	272.47
pif4	hAT	18	352.07
pif4	hAT	18	242.15
pif4	hAT	18	369.46
pif4	hAT	18	598.77
pif4	hAT	18	367
pif4	hAT	18	444.32
pif4	hAT	18	344.24
pif4	hAT	21	510.53
pif4	hAT	21	593.94
pif4	hAT	21	524.37
pif4	hAT	21	554.51
pif4	hAT	21	569.26
pif4	hAT	21	899.48
pif4	hAT	21	965.68
pif4	hAT	21	360.63
pif4	hAT	21	687.01
pif4	hAT	21	556.15
pif4	hAT	21	573.36
pif4	hAT	21	700.4
pif4	hAT	21	549.68
pif4	hAT	21	679.82
pif4	hAT	21	466.08
pif4	hAT	21	588.12
pif4	hAT	21	750.49
pif4	hAT	21	737.19
pif4	hAT	21	614.43
pif4	hAT	21	498.41
pif4	hAT	21	622.9
pif4	hAT	23	669.26
pif4	hAT	23	882.17
pif4	hAT	23	694.66
pif4	hAT	23	948.2
pif4	hAT	23	977.16
pif4	hAT	23	1365.29
pif4	hAT	23	1373.03
pif4	hAT	23	569.36
pif4	hAT	23	1129.51
pif4	hAT	23	771.34
pif4	hAT	23	992.36
pif4	hAT	23	931.62
pif4	hAT	23	842.92
pif4	hAT	23	1032.8
pif4	hAT	23	816.97
pif4	hAT	23	868.42
pif4	hAT	23	939.09
pif4	hAT	23	976.25
pif4	hAT	23	859.13
pif4	hAT	23	881.63
pif4	hAT	23	1188.07
pif4	hAT	23	898.38

## Sheet: total root length stats
T-test resulats between mutants and Col at each AT
											The p-value ranges are specified as * for p-values between 0.05 and 0.01, ** for p-values between <0.01 and 0.0001, *** for p-values lower than 0.0001. The color of the * matches the color of the genotype.
Col versus 35S::PIF4 at nAT
Time-Point	group1	group2	meandiff	p-adj	lower	upper	reject
10	Col-0	35S::PIF4	-0.1914	0.9918	-37.6883	37.3054	FALSE
14	Col-0	35S::PIF4	-13.54	0.5488	-58.7953	31.7153	FALSE
16	Col-0	35S::PIF4	-18.9471	0.4442	-68.4989	30.6046	FALSE
18	Col-0	35S::PIF4	-63.379	0.051	-127.048	0.2901	FALSE
21	Col-0	35S::PIF4	-168.198	0.0026	-273.849	-62.5457	TRUE	**
23	Col-0	35S::PIF4	-255.042	0.0009	-398.024	-112.061	TRUE	**
Col versus 35S::PIF4 at hAT
Time-Point	group1	group2	meandiff	p-adj	lower	upper	reject
10	Col-0	35S::PIF4	-25.4067	0.2281	-67.361	16.5477	FALSE
14	Col-0	35S::PIF4	-31.3852	0.1843	-78.3352	15.5648	FALSE
16	Col-0	35S::PIF4	-44.6976	0.1378	-104.351	14.9558	FALSE
18	Col-0	35S::PIF4	-86.4444	0.0126	-153.297	-19.5915	TRUE	*
21	Col-0	35S::PIF4	-189.177	0.001	-297.251	-81.1031	TRUE	**
23	Col-0	35S::PIF4	-304.808	0.0001	-452.071	-157.545	TRUE	**
Col versus phyB at nAT
Time-Point	group1	group2	meandiff	p-adj	lower	upper	reject
10	Col-0	phyB	-11.8271	0.5083	-47.6375	23.9832	FALSE
14	Col-0	phyB	-27.191	0.2542	-74.6924	20.3105	FALSE
16	Col-0	phyB	-52.7462	0.0389	-102.677	-2.8156	TRUE	*
18	Col-0	phyB	-98.7381	0.0024	-160.247	-37.2288	TRUE	**
21	Col-0	phyB	-188.768	0.0008	-293.992	-83.543	TRUE	**
23	Col-0	phyB	-274.699	0.0003	-415.689	-133.709	TRUE	**
Col versus phyB at hAT
Time-Point	group1	group2	meandiff	p-adj	lower	upper	reject
10	Col-0	phyB	-29.8176	0.225	-78.7228	19.0875	FALSE
14	Col-0	phyB	-60.7714	0.0083	-104.992	-16.5506	TRUE	**
16	Col-0	phyB	-91.2843	0.0006	-141.062	-41.5069	TRUE	**
18	Col-0	phyB	-158.979	0	-220.399	-97.5592	TRUE	***
21	Col-0	phyB	-304.326	0	-403.055	-205.597	TRUE	***
23	Col-0	phyB	-459.272	0	-589.41	-329.133	TRUE	***
Col versus pif4 at nAT
Time-Point	group1	group2	meandiff	p-adj	lower	upper	reject
10	Col-0	pif4	-0.6952	0.9735	-42.7654	41.3749	FALSE
14	Col-0	pif4	5.0167	0.8477	-47.4224	57.4558	FALSE
16	Col-0	pif4	-3.1714	0.9103	-59.6826	53.3398	FALSE
18	Col-0	pif4	-24.871	0.5019	-99.0557	49.3138	FALSE
21	Col-0	pif4	-75.8176	0.208	-195.547	43.912	FALSE
23	Col-0	pif4	-103.559	0.2072	-266.799	59.6815	FALSE
Col versus pif4 at hAT
Time-Point	group1	group2	meandiff	p-adj	lower	upper	reject
10	Col-0	pif4	-25.29	0.2897	-72.9278	22.3478	FALSE
14	Col-0	pif4	-37.8329	0.1267	-86.8525	11.1868	FALSE
16	Col-0	pif4	-41.9305	0.1376	-97.8591	13.9981	FALSE
18	Col-0	pif4	-77.8879	0.0129	-138.327	-17.4489	TRUE	*
21	Col-0	pif4	-111.568	0.0289	-211.086	-12.0489	TRUE	*
23	Col-0	pif4	-105.684	0.1192	-239.808	28.439	FALSE

[truncated: 3 more sheets: total root area_nAT, total root area_hAT, total root area stats]
