# Supplementary material for: Integrative phenotyping analyses reveal the relevance of the phyB-PIF4 pathway in Arabidopsis thaliana reproductive organs at high ambient temperature
Source: BMC Plant Biol. 2024 Jul 29;24:721. doi: 10.1186/s12870-024-05394-w (PMC11285529; doi:10.1186/s12870-024-05394-w)
Supplement: Supplementary file 15 — Additional File 4: Table S4 [file 12870_2024_5394_MOESM15_ESM.xlsx]

## Sheet: PIF4 targets - DE in 35S-PIF4
gene_id	S35SPIF4_NC1	S35SPIF4_NC2	S35SPIF4_NC3	S35SPIF4_NC4	COL_NC1	COL_NC2	COL_NC3	COL_NC4	s35s_PIF4_NC	COL_NC	log2FoldChange	pvalue	padj	gene_name	gene_chr	gene_start	gene_end	gene_strand	gene_length	gene_biotype	gene_description	tf_family
AT2G25520	3748.07	4113.51	3783.72	3850.73	9752.33	10093.3	10018.5	9627.51	3874.01	9872.91	-1.34924	2.02486e-118	2.32178e-115	-	2	10860668	10862410	+	1743	protein_coding	Probable sugar phosphate/phosphate translocator At2g25520 [Source:UniProtKB/Swiss-Prot;Acc:Q9SKJ7]	-
AT5G20630	3793.96	3945.28	3776.28	3370.26	10525.5	11693.8	10973	10948.9	3721.45	11035.3	-1.56778	2.53722e-95	1.36178e-92	GER3	5	6975029	6976036	-	1008	protein_coding	Germin-like protein subfamily 3 member 3 [Source:UniProtKB/Swiss-Prot;Acc:P94072]	-
AT1G65720	2275.73	2297.09	2328.1	2208.77	5129.64	4818.9	5242.04	5283.61	2277.42	5118.54	-1.16862	7.89416e-85	2.9285e-82	-	1	24439652	24441073	-	1422	protein_coding	At1g65720/F1E22_13 [Source:UniProtKB/TrEMBL;Acc:Q9SHY3]	-
AT5G67360	8779.31	9332.57	8960.58	8436.56	19313.4	18627.2	19923.9	19485.5	8877.26	19337.5	-1.12313	5.99053e-82	2.01489e-79	SBT1.7	5	26871891	26874850	-	2960	protein_coding	Subtilisin-like protease SBT1.7 [Source:UniProtKB/Swiss-Prot;Acc:O65351]	Peptidase_S8
AT5G59310	946.678	1129.57	1007.85	956.58	3501.8	3696.02	3162.65	3220.64	1010.17	3395.28	-1.74745	1.14157e-76	3.19968e-74	LTP4	5	23924990	23925957	-	830	protein_coding	Non-specific lipid-transfer protein 4 [Source:UniProtKB/Swiss-Prot;Acc:Q9LLR6]	-
AT5G59320	5486.87	6372.03	5710.17	6187.68	15529.4	16409.9	14879.5	15787.2	5939.19	15651.5	-1.39783	1.35369e-76	3.75254e-74	LTP3	5	23928954	23929816	+	769	protein_coding	Non-specific lipid-transfer protein 3 [Source:UniProtKB/Swiss-Prot;Acc:Q9LLR7]	-
AT2G38530	7211.18	8729.83	7620.25	7540.15	23944.1	25582.7	22189.2	23090	7775.35	23701.5	-1.6078	9.92346e-75	2.55438e-72	LTP2	2	16128176	16129399	+	1113	protein_coding	Non-specific lipid-transfer protein [Source:UniProtKB/TrEMBL;Acc:A0A178W063]	-
AT5G57785	176.295	172.661	146.529	166.551	1102.17	1605.24	1015.64	1193.14	165.509	1229.05	-2.89141	3.54083e-72	8.19459e-70	-	5	23408404	23409715	-	1312	protein_coding	At5g57785 [Source:UniProtKB/TrEMBL;Acc:Q8GY06]	-
AT3G61580	2755.51	2744.24	2625.62	2913.34	5714.16	6090.44	5797.32	5937.54	2759.68	5884.86	-1.09268	1.09364e-71	2.48541e-69	SLD1	3	22786022	22787972	+	1951	protein_coding	Delta(8)-fatty-acid desaturase 1 [Source:UniProtKB/Swiss-Prot;Acc:Q9ZRP7]	-
AT5G67300	1087.55	1190.29	1168.51	944.372	3953.9	4635.44	3896.09	3871.45	1097.68	4089.22	-1.89614	2.05023e-70	4.49731e-68	MYB44	5	26854022	26856006	+	1985	protein_coding	MYBR1 [Source:UniProtKB/TrEMBL;Acc:A0A178UQ74]	Myb_DNA-binding
AT4G38740	5015.94	5669.36	4972.32	4897.13	13381.2	14725.5	13918.5	12625	5138.69	13662.6	-1.41039	2.91641e-64	4.90462e-62	CYP18-3	4	18083395	18084630	-	1236	protein_coding	Peptidyl-prolyl cis-trans isomerase [Source:UniProtKB/TrEMBL;Acc:A0A178V2S8]	Pro_isomerase
AT3G44310	5219.61	5864.16	5314.46	5085.48	15865.1	17278.1	13869.1	15248	5370.93	15565.1	-1.53481	4.80536e-62	7.30242e-60	NIT1	3	15986624	15989505	+	2471	protein_coding	NITI [Source:UniProtKB/TrEMBL;Acc:A0A384KJ08]	CN_hydrolase
AT4G02500	2056.77	2004.26	2115.37	1962.86	4356.51	4508.92	4128.87	4704.77	2034.82	4424.77	-1.12083	3.9976e-59	5.27976e-57	XXT2	4	1101378	1103612	+	1913	protein_coding	Xyloglucan 6-xylosyltransferase 2 [Source:UniProtKB/Swiss-Prot;Acc:O22775]	-
AT5G05060	1811.25	1815.79	1865.46	1762.3	3901.73	4323.88	3833.67	3772.37	1813.7	3957.91	-1.12493	2.53628e-57	3.15173e-55	-	5	1493719	1495136	-	1027	protein_coding	Cystatin/monellin superfamily protein [Source:UniProtKB/TrEMBL;Acc:Q9FF68]	-
AT1G60950	9582.7	10733.5	10004.1	9271.06	22951.6	25250.6	22249.1	22552.9	9897.84	23251	-1.23191	9.78297e-56	1.07766e-53	FD2	1	22444307	22445291	+	985	protein_coding	Ferredoxin [Source:UniProtKB/TrEMBL;Acc:A0A178W2W5]	Fer2
AT2G38540	61794.9	70699.4	62646	62039.9	220053	267380	190542	218095	64295	224017	-1.80082	8.24677e-55	8.66804e-53	LTP1	2	16130290	16131240	+	832	protein_coding	Non-specific lipid-transfer protein [Source:UniProtKB/TrEMBL;Acc:A0A178VZQ3]	-
AT1G54500	922.528	1019.52	949.835	980.123	2018.41	2051.23	2213.33	2057.75	968.003	2085.18	-1.10661	1.07718e-54	1.11823e-52	-	1	20356954	20357879	-	926	protein_coding	At1g54500/F20D21_31 [Source:UniProtKB/TrEMBL;Acc:Q9SLI4]	Rubredoxin
AT5G02500	51474.8	58243.8	52841.2	49367.2	114026	114238	121593	115234	52981.7	116273	-1.13392	1.72554e-54	1.76945e-52	MED37E	5	553745	556623	-	2555	protein_coding	Probable mediator of RNA polymerase II transcription subunit 37e [Source:UniProtKB/Swiss-Prot;Acc:P22953]	HSP70
AT3G19680	259.209	261.838	275.207	217.999	885.481	1075.43	936.31	817.676	253.563	928.725	-1.86902	1.40522e-51	1.29846e-49	-	3	6840281	6842320	+	1856	protein_coding	Uncharacterized protein At3g19680 [Source:UniProtKB/TrEMBL;Acc:Q9LJM6]	-
AT1G67785	1868.4	2034.62	2058.1	1997.74	6341.49	7192.76	5131.5	6084.6	1989.72	6187.59	-1.63648	1.94486e-48	1.58773e-46	-	1	25415771	25417222	-	759	protein_coding	Putative uncharacterized protein [Source:UniProtKB/TrEMBL;Acc:Q8VZ65]	-
AT5G02380	45770.6	53972.2	43534.7	46543.7	188730	238194	160054	173094	47455.3	190018	-2.00148	1.10664e-47	8.5896e-46	MT2B	5	506498	507244	-	571	protein_coding	Metallothionein-like protein 2B [Source:UniProtKB/Swiss-Prot;Acc:Q38805]	-
AT1G74020	215.74	269.428	292.314	233.695	997.838	898.304	1215.9	973.077	252.794	1021.28	-2.0129	7.73036e-47	5.55573e-45	SSL12	1	27835123	27837443	-	1340	protein_coding	Protein STRICTOSIDINE SYNTHASE-LIKE 12 [Source:UniProtKB/Swiss-Prot;Acc:P94111]	Str_synth
AT4G11600	733.353	798.163	791.405	693.237	1674.66	1711.21	1581.32	1606.15	754.04	1643.33	-1.12183	5.32101e-45	3.43294e-43	GPX6	4	7009769	7011406	-	1027	protein_coding	Probable phospholipid hydroperoxide glutathione peroxidase 6, mitochondrial [Source:UniProtKB/Swiss-Prot;Acc:O48646]	GSHPx
AT4G16500	936.213	920.86	970.662	1040.29	2929.31	3343.34	2547.54	2558.37	967.007	2844.64	-1.55623	3.03613e-44	1.87719e-42	CYS4	4	9300721	9302434	-	1714	protein_coding	Cysteine proteinase inhibitor 4 [Source:UniProtKB/Swiss-Prot;Acc:Q84WT8]	-
AT3G13110	990.953	1148.55	1118.68	992.331	2283.26	2511.46	2539.74	2375.85	1062.63	2427.58	-1.19058	7.09014e-44	4.24836e-42	SAT3	3	4214399	4216302	-	1904	protein_coding	Serine acetyltransferase 3, mitochondrial [Source:UniProtKB/Swiss-Prot;Acc:Q39218]	Hexapep
AT1G55670	1256.6	1271.88	1238.43	1258.29	2703.26	3433.48	2808.93	3060.03	1256.3	3001.42	-1.25597	1.90276e-41	1.01909e-39	PSAG	1	20802670	20803449	-	780	protein_coding	Photosystem I reaction center subunit V, chloroplastic [Source:UniProtKB/Swiss-Prot;Acc:Q9S7N7]	-
AT1G18210	1472.34	1703.21	1413.97	1538.2	3757.27	4586.41	3645.11	3756.72	1531.93	3936.38	-1.36073	2.52077e-37	1.01095e-35	CML27	1	6266609	6268939	-	1296	protein_coding	Probable calcium-binding protein CML27 [Source:UniProtKB/Swiss-Prot;Acc:Q9LE22]	-
AT1G70270	180.32	203.019	197.851	174.399	771.786	1043.8	619.005	765.529	188.897	800.031	-2.07929	2.46692e-36	9.40039e-35	-	1	26464226	26464919	+	694	protein_coding	unknown protein; BEST Arabidopsis thaliana protein match is: unknown protein (TAIR:AT1G23965.1); Ha. [Source:TAIR;Acc:AT1G70270]	-
AT5G17190	1285.58	1501.46	1325.46	1376.88	3964.6	5149.43	3651.61	3792.18	1372.34	4139.46	-1.59206	3.76955e-36	1.41294e-34	-	5	5652171	5653173	+	1003	protein_coding	B-cell receptor-associated-like protein [Source:UniProtKB/TrEMBL;Acc:Q9FFJ0]	-
AT1G27310	1738.8	2073.2	1741.24	1927.98	5040.02	6359.3	4742.67	4881.03	1870.31	5255.75	-1.49008	3.29191e-35	1.1598e-33	NTF2A	1	9484316	9486002	-	880	protein_coding	NTF2A [Source:UniProtKB/TrEMBL;Acc:A0A178WBG2]	-
AT1G31830	810.633	972.722	889.587	915.596	1914.08	2255.25	2096.29	1897.13	897.135	2040.69	-1.18419	1.31174e-34	4.38859e-33	-	1	11418589	11420961	-	2113	protein_coding	Probable polyamine transporter At1g31830 [Source:UniProtKB/Swiss-Prot;Acc:Q9C6S5]	-
AT5G17870	2619.46	2995.96	2621.9	2812.19	7190.85	8641.43	6434.53	6607.12	2762.38	7218.48	-1.38537	4.78772e-34	1.52302e-32	PSRP6	5	5907589	5908464	+	876	protein_coding	plastid-specific 50S ribosomal protein 6 [Source:TAIR;Acc:AT5G17870]	-
AT4G29735	1192.2	1233.93	1106.78	1214.69	3141.99	3851	2732.2	3019.35	1186.9	3186.14	-1.42397	6.24025e-34	1.97017e-32	-	4	14562639	14564512	-	855	protein_coding	unknown protein; FUNCTIONS IN: molecular_function unknown; INVOLVED IN: biological_process unknown; LOCATED IN: endomembrane system; EXPRESSED IN: 23 plant structures; EXPRESSED DURING: 15 growth stages; CONTAINS InterPro DOMAIN/s: Uncharacterised p /.../ family UPF0197 (InterPro:IPR007915); Ha. [Source:TAIR;Acc:AT4G29735]	-
AT4G38840	379.959	410.466	380.083	422.046	811.914	858.766	773.756	804.118	398.138	812.139	-1.02741	1.65473e-33	5.05354e-32	-	4	18124978	18125559	-	582	protein_coding	At4g38840 [Source:UniProtKB/TrEMBL;Acc:Q9T0J2]	Auxin_inducible
AT3G56370	5948.94	5530.85	5966.04	4740.17	11572.8	11983.2	11748.1	12247.4	5546.5	11887.9	-1.09975	2.18071e-33	6.59601e-32	IRK	3	20899099	20903080	-	3515	protein_coding	Probable LRR receptor-like serine/threonine-protein kinase IRK [Source:UniProtKB/Swiss-Prot;Acc:Q9LY03]	Pkinase_Tyr
AT3G13720	227.815	271.325	243.223	271.191	731.659	871.418	628.108	723.811	253.388	738.749	-1.54151	3.44002e-33	1.02453e-31	PRA1F3	3	4494979	4496800	-	1822	protein_coding	PRA1 family protein F3 [Source:UniProtKB/Swiss-Prot;Acc:Q9LIC6]	-
AT2G33150	3810.06	4568.88	4012.81	4201.28	8588.63	9754.82	8529.52	8290.45	4148.26	8790.86	-1.0831	3.80462e-33	1.1278e-31	PED1	2	14047478	14051400	-	2142	protein_coding	PKT3 [Source:UniProtKB/TrEMBL;Acc:A0A178VRP9]	Thiolase_N
AT5G42650	526.469	654.595	561.57	526.686	1346.95	1515.1	1282.22	1291.18	567.33	1358.86	-1.25734	2.27355e-31	6.01181e-30	CYP74A	5	17097564	17099595	-	2032	protein_coding	Allene oxide synthase, chloroplastic [Source:UniProtKB/Swiss-Prot;Acc:Q96242]	p450
AT3G21055	3346.38	3947.18	3286.86	3701.62	7664.36	8848.61	7303.22	7611.48	3570.51	7856.92	-1.1375	6.46331e-31	1.66541e-29	PSBTN	3	7376432	7377226	-	795	protein_coding	Photosystem II subunit T [Source:UniProtKB/TrEMBL;Acc:A0A1I9LS90]	-
AT5G03460	746.233	746.302	678.347	724.629	1734.85	1913.64	1447.38	1603.02	723.878	1674.72	-1.20897	1.56948e-30	3.94339e-29	-	5	864261	865794	+	685	protein_coding	Transmembrane protein [Source:UniProtKB/TrEMBL;Acc:Q9LZE0]	-
AT3G07390	4754.32	5527.06	4736.53	4976.48	10035.9	11039	9480.14	9512.79	4998.6	10017	-1.0025	3.13753e-30	7.71416e-29	AIR12	3	2365301	2366496	+	1196	protein_coding	AIR12 [Source:UniProtKB/TrEMBL;Acc:A0A178VEI7]	-
AT1G61790	2229.04	2186.41	2142.89	2057.91	4941.04	6544.33	4712.76	5183.48	2154.06	5345.4	-1.31081	7.40033e-30	1.76781e-28	OST3B	1	22814216	22816688	+	2079	protein_coding	Probable dolichyl-diphosphooligosaccharide--protein glycosyltransferase subunit 3B [Source:UniProtKB/Swiss-Prot;Acc:Q9SYB5]	-
AT4G13940	22549.6	27099	22493.3	25298.3	71160.8	99370.1	66782.3	68042.4	24360.1	76338.9	-1.64787	1.03575e-29	2.44413e-28	SAHH1	4	8054673	8057181	+	2221	protein_coding	Adenosylhomocysteinase 1 [Source:UniProtKB/Swiss-Prot;Acc:O23255]	-
AT5G15650	5307.35	5837.6	5392.56	5146.52	11061.8	13561.5	11030.3	10861.3	5421.01	11628.7	-1.10073	1.75863e-29	4.07376e-28	RGP2	5	5092140	5095302	+	2355	protein_coding	UDP-arabinopyranose mutase 2 [Source:UniProtKB/Swiss-Prot;Acc:Q9LFW1]	-
AT1G44810	1510.98	1429.36	1550.83	1426.59	3319.88	3401.85	2693.19	3443.84	1479.44	3214.69	-1.11966	3.92704e-29	8.82919e-28	-	1	16923440	16924821	+	1382	protein_coding	Probable transcription factor At1g44810 [Source:UniProtKB/Swiss-Prot;Acc:Q9LPF0]	-
AT3G45230	388.009	367.459	409.091	321.766	940.322	1032.73	830.975	848.965	371.581	913.249	-1.29467	1.35265e-28	2.93395e-27	-	3	16569051	16569860	+	810	protein_coding	Hydroxyproline-rich glycoprotein family protein [Source:UniProtKB/TrEMBL;Acc:Q9M1T6]	-
AT4G16190	2088.17	2436.23	2024.63	2420.66	5183.14	6060.39	5043.07	4720.41	2242.42	5251.75	-1.22729	2.38222e-28	5.06268e-27	RD19C	4	9171280	9173667	+	2144	protein_coding	Probable cysteine protease RD19C [Source:UniProtKB/Swiss-Prot;Acc:Q9SUL1]	Peptidase_C1
AT5G66590	2831.98	3514.58	3004.96	3181.91	6614.35	7444.22	6258.97	6351.59	3133.36	6667.29	-1.08892	3.27012e-28	6.83625e-27	-	5	26573964	26574959	+	996	protein_coding	CAP (Cysteine-rich secretory proteins, Antigen 5, and Pathogenesis-related 1 protein) superfamily protein [Source:UniProtKB/TrEMBL;Acc:Q9FJY1]	SCP
AT1G67090	69452.8	79928.9	66298	71876.9	156500	184861	145555	150389	71889.2	159326	-1.14812	4.34577e-28	8.99315e-27	RBCS-1A	1	25048158	25049667	-	1268	protein_coding	Ribulose bisphosphate carboxylase small chain [Source:UniProtKB/TrEMBL;Acc:A0A178WD57]	-
AT5G48810	2049.53	2402.08	2003.06	2220.1	5787.73	6847.99	4850.61	5189.74	2168.69	5669.02	-1.3858	4.97102e-28	1.0245e-26	CYTB5-D	5	19789067	19790372	-	797	protein_coding	Cytochrome B5 isoform D [Source:UniProtKB/Swiss-Prot;Acc:Q9ZWT2]	-
AT5G47120	1618.05	1576.72	1529.26	1539.07	3006.89	3631.17	2914.26	3005.8	1565.77	3139.53	-1.00288	5.4401e-28	1.11752e-26	BI-1	5	19135952	19138025	+	1303	protein_coding	Bax inhibitor 1 [Source:UniProtKB/Swiss-Prot;Acc:Q9LD45]	-
AT3G11770	385.594	401.612	345.124	447.334	821.277	891.978	871.289	838.536	394.916	855.77	-1.1162	7.55245e-28	1.53027e-26	-	3	3721296	3722741	-	959	protein_coding	At3g11770 [Source:UniProtKB/TrEMBL;Acc:Q9SF21]	-
AT1G51355	136.85	137.244	124.215	156.959	337.071	392.217	327.709	373.378	138.817	357.594	-1.367	1.19843e-27	2.39933e-26	SMR9	1	19041397	19042414	+	1018	protein_coding	Cyclin-dependent protein kinase inhibitor SMR9 [Source:UniProtKB/Swiss-Prot;Acc:Q3ECS5]	-
AT5G60790	5011.11	5286.73	5037.77	4799.47	11170.2	14369.7	10637.5	10886.4	5033.77	11765.9	-1.22464	1.4086e-27	2.80231e-26	ABCF1	5	24453258	24456115	-	2532	protein_coding	ABC transporter F family member 1 [Source:UniProtKB/Swiss-Prot;Acc:Q9FJH6]	ABC_tran
AT3G51010	1139.07	1167.52	1111.98	1098.71	2314.02	2555.74	1981.86	2307.02	1129.32	2289.66	-1.01885	1.59761e-27	3.16586e-26	-	3	18946641	18948197	-	955	protein_coding	At3g51010 [Source:UniProtKB/TrEMBL;Acc:Q9SD44]	-
AT1G72020	2728.14	3037.07	2638.27	2794.75	7869.01	10740.1	6939.1	7418.54	2799.56	8241.69	-1.55743	1.74427e-27	3.43757e-26	-	1	27109291	27110593	-	790	protein_coding	TonB-dependent heme receptor A [Source:UniProtKB/TrEMBL;Acc:Q9C7G5]	-
AT5G19510	7091.23	8599.55	7769.01	7950.86	17344.5	22048	16802.9	17451.8	7852.66	18411.8	-1.22921	2.34265e-27	4.56338e-26	-	5	6581658	6583248	-	982	protein_coding	Elongation factor 1-beta 2 [Source:UniProtKB/Swiss-Prot;Acc:Q9SCX3]	-
AT1G14345	604.554	696.337	754.215	632.197	1401.79	1616.31	1630.74	1390.26	671.826	1509.78	-1.16653	4.0875e-27	7.78198e-26	-	1	4899045	4900054	+	1010	protein_coding	NAD(P)-linked oxidoreductase superfamily protein [Source:UniProtKB/TrEMBL;Acc:Q949S6]	-
AT3G13175	260.014	313.067	289.339	286.015	630.002	577.255	594.297	577.797	287.109	594.838	-1.0485	5.28777e-27	9.96186e-26	-	3	4235075	4235814	-	740	protein_coding	At3g13171 [Source:UniProtKB/TrEMBL;Acc:Q9LK55]	-
AT5G23860	1423.24	1740.53	1457.85	1874.79	4765.81	6250.17	4258.91	4544.15	1624.1	4954.76	-1.6089	5.61977e-27	1.05637e-25	TUBB8	5	8042853	8044934	+	1865	protein_coding	Tubulin beta chain [Source:UniProtKB/TrEMBL;Acc:A0A178UKM5]	Tubulin
AT5G07010	35.4199	37.3151	42.3967	39.2398	129.746	159.734	131.343	160.615	38.5929	145.359	-1.91419	3.51093e-26	6.18051e-25	SOT15	5	2174668	2176446	-	1779	protein_coding	Sulfotransferase [Source:UniProtKB/TrEMBL;Acc:A0A178UG65]	Sulfotransfer_1
AT5G65280	735.768	810.813	762.397	732.477	1685.36	2010.11	1576.12	1514.37	760.364	1696.49	-1.15575	5.64327e-26	9.73049e-25	GCL1	5	26085593	26088277	-	2280	protein_coding	LanC-like protein GCL1 [Source:UniProtKB/Swiss-Prot;Acc:Q9FJN7]	-
AT3G52470	789.703	910.109	699.918	773.46	1793.7	1614.73	1749.08	1593.63	793.298	1687.79	-1.08821	6.61934e-26	1.1336e-24	-	3	19450506	19451982	+	1113	protein_coding	Late embryogenesis abundant (LEA) hydroxyproline-rich glycoprotein family [Source:UniProtKB/TrEMBL;Acc:Q9SVC8]	-
AT3G54900	829.148	794.369	795.868	810.084	2069.24	2721.8	1803.7	1937.81	807.367	2133.14	-1.4008	2.03924e-25	3.36221e-24	GRXS14	3	20341357	20342464	-	1108	protein_coding	Monothiol glutaredoxin-S14, chloroplastic [Source:UniProtKB/Swiss-Prot;Acc:Q84Y95]	-
AT1G27930	655.269	918.331	653.802	853.684	2653.77	3639.08	2244.54	2433.21	770.271	2742.65	-1.83138	4.56337e-24	6.77948e-23	-	1	9730959	9733000	-	2042	protein_coding	Probable methyltransferase At1g27930 [Source:UniProtKB/Swiss-Prot;Acc:Q9C7F9]	-
AT5G18690	446.774	471.814	403.884	356.646	963.061	865.092	1018.24	910.499	419.78	939.222	-1.16028	4.67102e-24	6.93124e-23	AGP25	5	6233287	6234251	-	965	protein_coding	ATAGP25 [Source:UniProtKB/TrEMBL;Acc:A0A178UK45]	-
AT2G15970	1158.39	1137.16	1172.98	1055.99	2177.59	2707.56	2175.62	2150.57	1131.13	2302.84	-1.02438	4.97954e-24	7.37603e-23	COR413PM1	2	6949851	6951192	+	1086	protein_coding	WCOR413-like protein [Source:UniProtKB/TrEMBL;Acc:A0A178VY40]	-
AT2G13820	202.055	184.046	197.108	190.095	477.518	488.69	375.824	435.955	193.326	444.497	-1.19983	9.279e-24	1.3499e-22	-	2	5774089	5776342	-	1499	protein_coding	Bifunctional inhibitor/lipid-transfer protein/seed storage 2S albumin superfamily protein [Source:TAIR;Acc:AT2G13820]	-
AT1G79040	14746	16429.4	14736.2	16757.1	47782.5	70355.6	39678.7	45457.2	15667.2	50818.5	-1.69757	1.55681e-23	2.22758e-22	PSBR	1	29735952	29737009	+	784	protein_coding	Photosystem II 10 kDa polypeptide, chloroplastic [Source:UniProtKB/Swiss-Prot;Acc:P27202]	-
AT3G05500	1176.1	1324.37	1126.86	1060.35	2649.75	3177.28	2344.68	2582.36	1171.92	2688.52	-1.19676	2.24973e-23	3.17937e-22	-	3	1593182	1595099	+	1582	protein_coding	REF/SRPP-like protein At3g05500 [Source:UniProtKB/Swiss-Prot;Acc:Q9MA63]	-
AT1G56330	3837.43	4554.97	3822.4	4049.55	12308.5	18184.3	10511.4	11588.3	4066.09	13148.1	-1.69295	2.35991e-23	3.32948e-22	SAR1B	1	21086501	21088554	-	1002	protein_coding	SAR1B [Source:UniProtKB/TrEMBL;Acc:A0A178WM97]	Arf
AT3G23000	1248.55	1402.16	1249.59	1425.71	2901.22	3966.46	2916.87	2953.65	1331.5	3184.55	-1.2574	2.90692e-23	4.07389e-22	CIPK7	3	8172479	8174142	+	1664	protein_coding	CBL-interacting serine/threonine-protein kinase 7 [Source:UniProtKB/Swiss-Prot;Acc:Q9XIW0]	Pkinase
AT4G02890	6293.48	7835.54	6726.2	7057.06	14575.7	19497	15845.7	14653.5	6978.07	16143	-1.20982	3.61836e-23	5.04013e-22	UBQ14	4	1278530	1280166	-	1637	protein_coding	Polyubiquitin 14 [Source:UniProtKB/Swiss-Prot;Acc:Q3E7T8]	ubiquitin
AT1G35720	1841.84	2433.07	2035.04	2282.89	7527.93	12867.3	6714.12	7527	2148.21	8659.08	-2.01084	3.78909e-23	5.26921e-22	ANN1	1	13225168	13227239	+	1390	protein_coding	Annexin [Source:UniProtKB/TrEMBL;Acc:A0A178WGZ8]	-
AT5G47570	2119.56	2637.99	2241.82	2391.88	6681.23	8255.54	5167.91	6047.05	2347.81	6537.93	-1.47715	4.58292e-23	6.3278e-22	-	5	19292587	19294800	-	794	protein_coding	NADH dehydrogenase [ubiquinone] 1 beta subcomplex subunit 8, mitochondrial [Source:UniProtKB/Swiss-Prot;Acc:Q9FGK0]	-
AT4G34870	11683.7	13119.7	11726	12092.8	40840.5	69911.1	35600.6	40501.1	12155.6	46713.3	-1.94217	5.19951e-23	7.14783e-22	CYP18-4	4	16614204	16615313	+	1110	protein_coding	Peptidyl-prolyl cis-trans isomerase [Source:UniProtKB/TrEMBL;Acc:A0A178UWH6]	Pro_isomerase
AT4G39330	26622.1	24753.8	26761.2	23107	50594.1	62667.8	48342.2	49630	25311	52808.5	-1.06096	5.79619e-23	7.93783e-22	CAD9	4	18291218	18293018	+	1379	protein_coding	Probable cinnamyl alcohol dehydrogenase 9 [Source:UniProtKB/Swiss-Prot;Acc:P42734]	ADH_N
AT1G19670	3784.3	4446.19	3721.98	4137.62	8533.79	11080.1	8447.6	8369.71	4022.52	9107.81	-1.1787	7.39216e-23	1.00363e-21	CLH1	1	6803486	6805092	-	1454	protein_coding	Chlorophyllase-1 [Source:UniProtKB/Swiss-Prot;Acc:O22527]	-
AT2G14878	643.999	871.529	708.843	1053.37	2724.66	3730.81	2808.93	2386.28	819.435	2912.67	-1.82939	9.69638e-23	1.30733e-21	-	2	6392167	6393042	+	876	ncRNA	-	-
AT5G47550	2324.03	2694.28	2358.6	2218.36	5435.94	7218.06	4939.04	5862.45	2398.81	5863.87	-1.28907	1.12857e-22	1.51675e-21	CYS5	5	19286314	19287179	-	866	protein_coding	Cysteine proteinase inhibitor 5 [Source:UniProtKB/Swiss-Prot;Acc:Q41916]	-
AT1G48440	1604.36	1685.5	1649.75	1589.65	3420.2	4510.5	3182.15	3488.68	1632.32	3650.38	-1.16045	1.42195e-22	1.89688e-21	-	1	17906871	17908534	+	801	protein_coding	At1g48440 [Source:UniProtKB/TrEMBL;Acc:Q8LDS7]	-
AT1G27330	1589.87	1748.75	1704.79	1754.46	3330.59	4100.88	3054.71	3407.33	1699.47	3473.38	-1.03068	2.19084e-22	2.88295e-21	-	1	9492849	9494382	+	906	protein_coding	At1g27330 [Source:UniProtKB/TrEMBL;Acc:Q84K46]	-
AT3G45600	303.484	340.263	376.364	320.023	802.551	899.886	665.82	748.841	335.033	779.275	-1.2152	2.19917e-22	2.8924e-21	TET3	3	16733755	16735951	-	1266	protein_coding	Tetraspanin-3 [Source:UniProtKB/Swiss-Prot;Acc:Q9M1E7]	Tetraspannin
AT5G39650	169.855	168.234	157.686	168.295	389.237	431.755	358.919	330.617	166.017	377.632	-1.18072	2.9488e-22	3.84227e-21	DMP9	5	15875125	15876116	+	992	protein_coding	Protein DMP9 [Source:UniProtKB/Swiss-Prot;Acc:Q9FK96]	-
AT5G24980	145.705	155.585	129.422	197.943	608.601	509.25	399.232	498.532	157.164	503.904	-1.68276	5.39173e-22	6.89016e-21	-	5	8609023	8610005	+	885	protein_coding	At5g24980 [Source:UniProtKB/TrEMBL;Acc:Q6NQ43]	-
AT3G18060	981.293	1195.98	1107.52	1117.03	2208.35	2995.4	2338.17	2327.87	1100.46	2467.45	-1.16386	9.61413e-22	1.2066e-20	AIP1-2	3	6183612	6187151	+	2461	protein_coding	Actin-interacting protein 1-2 [Source:UniProtKB/Swiss-Prot;Acc:Q9LV35]	WD40
AT1G67880	364.664	375.048	361.488	381.062	830.64	876.163	655.417	747.799	370.566	777.505	-1.06736	1.39033e-21	1.72431e-20	-	1	25453823	25455823	-	1801	protein_coding	Beta-1,4-N-acetylglucosaminyltransferase family protein [Source:UniProtKB/TrEMBL;Acc:Q9C9V4]	-
AT2G30570	7859.2	9210.5	7888.02	9680.9	23484	33705.4	20349.1	23375.7	8659.65	25228.6	-1.54262	1.78389e-21	2.18767e-20	PSBW	2	13019028	13020311	-	958	protein_coding	PSBW [Source:UniProtKB/TrEMBL;Acc:A0A178VQ32]	-
AT2G21130	204.47	225.788	197.108	231.951	726.308	1254.15	646.314	736.326	214.829	840.774	-1.96682	1.89847e-21	2.31805e-20	CYP19-2	2	9055398	9056481	-	1084	protein_coding	Peptidyl-prolyl cis-trans isomerase CYP19-2 [Source:UniProtKB/Swiss-Prot;Acc:Q9SKQ0]	Pro_isomerase
AT1G66400	37.0299	49.9643	50.5785	54.0637	230.065	281.511	146.949	199.204	47.9091	214.432	-2.15774	3.03424e-21	3.64831e-20	CML23	1	24770419	24771393	-	975	protein_coding	Probable calcium-binding protein CML23 [Source:UniProtKB/Swiss-Prot;Acc:Q9C8Y1]	-
AT5G01530	7835.05	9741.14	7696.12	9694.85	18781	20262.4	16891.3	17765.7	8741.79	18425.1	-1.0756	3.66945e-21	4.37455e-20	LHCB4.1	5	208866	210548	+	1396	protein_coding	Chlorophyll a-b binding protein CP29.1, chloroplastic [Source:UniProtKB/Swiss-Prot;Acc:Q07473]	-
AT3G03160	890.328	1085.93	921.571	931.292	2965.42	4469.38	2413.6	2809.72	957.281	3164.53	-1.72421	5.66371e-21	6.61448e-20	-	3	729766	730752	+	987	protein_coding	B-cell receptor-associated-like protein [Source:UniProtKB/TrEMBL;Acc:Q9M9N5]	-
AT2G41312	127.19	118.27	114.545	111.615	254.141	292.581	244.481	270.125	117.905	265.332	-1.1678	6.81733e-21	7.90685e-20	-	2	17225523	17226693	+	796	ncRNA	other RNA [Source:TAIR;Acc:AT2G41312]	-
AT3G15210	582.819	700.765	576.446	619.989	1742.87	2328	1500.7	1468.48	620.005	1760.01	-1.5037	7.70375e-21	8.89404e-20	ERF4	3	5121303	5122562	+	1260	protein_coding	Ethylene-responsive transcription factor 4 [Source:UniProtKB/Swiss-Prot;Acc:O80340]	AP2
AT1G47370	12.88	15.179	16.3636	12.2079	96.3061	98.0543	67.6224	67.7921	14.1576	82.4437	-2.52443	2.12653e-20	2.3415e-19	-	1	17365898	17368703	-	1092	protein_coding	Toll-Interleukin-Resistance (TIR) domain family protein [Source:UniProtKB/TrEMBL;Acc:F4HT77]	TIR
AT3G03070	1588.26	1861.96	1518.1	1658.54	3433.58	4270.11	3180.85	3345.8	1656.71	3557.58	-1.10179	2.82024e-20	3.07447e-19	-	3	696242	698164	-	779	protein_coding	NADH dehydrogenase [ubiquinone] iron-sulfur protein 6, mitochondrial [Source:UniProtKB/TrEMBL;Acc:A0A178V695]	-
AT5G60670	3141.91	3064.9	3251.9	2838.35	6642.44	8402.62	5675.08	6718.71	3074.26	6859.71	-1.15761	3.02417e-20	3.28826e-19	RPL12C	5	24380504	24381599	-	1096	protein_coding	60S ribosomal protein L12-3 [Source:UniProtKB/Swiss-Prot;Acc:Q9FF52]	-
AT4G35490	1371.72	1486.91	1386.45	1237.36	3141.99	4059.76	2651.58	3099.66	1370.61	3238.25	-1.23958	1.95852e-19	1.99056e-18	MRPL11	4	16855825	16856936	+	1105	protein_coding	At4g35490 [Source:UniProtKB/TrEMBL;Acc:Q9SVW7]	-
AT2G46620	251.159	239.702	223.884	270.319	462.804	536.136	452.55	521.477	246.266	493.242	-1.00371	2.20588e-19	2.22939e-18	-	2	19138769	19140849	-	2081	protein_coding	AAA-ATPase At2g46620 [Source:UniProtKB/Swiss-Prot;Acc:F4IJ77]	AAA
AT1G03600	2210.53	2559.56	2102.73	2690.98	5278.11	6155.28	4604.82	4897.72	2390.95	5233.98	-1.13006	2.33602e-19	2.35619e-18	PSB27-1	1	898480	899794	+	1315	protein_coding	Photosystem II repair protein PSB27-H1, chloroplastic [Source:UniProtKB/Swiss-Prot;Acc:Q9LR64]	-
AT1G10960	2749.87	3012.4	2679.17	2249.75	5156.39	6139.47	5909.16	4981.15	2672.8	5546.54	-1.05265	5.04519e-19	4.94189e-18	FD1	1	3664187	3665040	+	854	protein_coding	Ferredoxin-1, chloroplastic [Source:UniProtKB/Swiss-Prot;Acc:O04090]	Fer2
AT5G22580	7372.17	8163.78	7190.33	7305.58	21171.3	29152.2	15641.6	20073.7	7507.97	21509.7	-1.5184	7.9178e-19	7.6468e-18	-	5	7502427	7503463	+	944	protein_coding	Stress-response A/B barrel domain-containing protein At5g22580 [Source:UniProtKB/Swiss-Prot;Acc:Q9FK81]	-
AT4G28240	599.724	578.068	524.38	714.165	1245.29	1556.22	1199	1338.11	604.084	1334.65	-1.14393	1.11346e-18	1.06274e-17	-	4	13997292	13998604	-	1313	protein_coding	AT4g28240/F26K10_120 [Source:UniProtKB/TrEMBL;Acc:Q94A22]	-
AT1G64890	169.05	143.568	162.893	158.703	385.224	349.516	423.94	305.586	158.553	366.067	-1.20706	1.95059e-18	1.82108e-17	-	1	24109538	24111489	+	1867	protein_coding	Probable folate-biopterin transporter 7 [Source:UniProtKB/Swiss-Prot;Acc:Q9XIQ7]	-
AT3G13910	138.46	153.055	157.686	119.463	509.62	787.598	386.228	457.857	142.166	535.326	-1.90869	3.09025e-18	2.83988e-17	-	3	4590684	4591541	-	673	protein_coding	Protein of unknown function (DUF3511) [Source:TAIR;Acc:AT3G13910]	-
AT2G03550	569.134	578.068	499.091	572.901	1633.19	2707.56	1384.96	1595.72	554.798	1830.36	-1.72125	3.89785e-18	3.55356e-17	CXE7	2	1076863	1078348	+	1486	protein_coding	Probable carboxylesterase 7 [Source:UniProtKB/Swiss-Prot;Acc:Q9ZQ91]	Abhydrolase_3
AT3G63160	243.914	277.65	278.182	248.519	623.314	975.799	585.194	715.467	262.066	724.943	-1.46535	5.38487e-18	4.85658e-17	-	3	23333399	23334034	-	636	protein_coding	OEP6 [Source:UniProtKB/TrEMBL;Acc:A0A384KZL8]	-
AT5G45700	511.979	617.913	473.802	552.845	1627.84	2473.5	1325.14	1466.39	539.135	1723.22	-1.67517	8.02626e-18	7.12171e-17	-	5	18537239	18538418	+	1180	protein_coding	Haloacid dehalogenase-like hydrolase (HAD) superfamily protein [Source:UniProtKB/TrEMBL;Acc:Q9FK73]	NIF
AT2G16600	10425.5	12692.8	10064.4	12253.3	46816.8	83572.3	30205.1	45499.9	11359	51523.5	-2.18137	1.1507e-17	1.00442e-16	CYP19-1	2	7200423	7201755	+	1333	protein_coding	Peptidyl-prolyl cis-trans isomerase [Source:UniProtKB/TrEMBL;Acc:A0A178VVJ7]	Pro_isomerase
AT5G15970	2774.02	3068.69	2877.03	2723.24	10885.3	19342	7326.63	10613.1	2860.75	12041.7	-2.07344	1.19583e-17	1.04273e-16	KIN2	5	5211719	5212743	+	750	protein_coding	KIN2 [Source:UniProtKB/TrEMBL;Acc:A0A384KRF8]	-
AT2G44620	1576.99	1674.75	1768.76	1471.06	3725.17	5090.92	3234.17	3574.21	1622.89	3906.12	-1.26653	1.25804e-17	1.09394e-16	MTACP1	2	18414201	18415335	+	758	protein_coding	Acyl carrier protein 1, mitochondrial [Source:UniProtKB/Swiss-Prot;Acc:P53665]	PP-binding
AT2G42900	468.509	670.407	507.273	649.637	1756.25	2805.62	1526.71	1664.56	573.956	1938.28	-1.75485	3.48764e-17	2.93557e-16	-	2	17854557	17855511	+	955	protein_coding	At2g42900 [Source:UniProtKB/TrEMBL;Acc:Q9SJG7]	-
AT3G02480	119.945	115.108	85.5372	129.927	345.097	246.717	368.022	310.801	112.629	317.659	-1.5	3.62531e-17	3.04738e-16	-	3	512220	513036	+	550	protein_coding	AT3g02480/F16B3_11 [Source:UniProtKB/TrEMBL;Acc:Q9M892]	-
AT4G31310	495.074	468.652	498.347	497.91	1230.58	1603.66	942.812	1119.09	489.996	1224.04	-1.31967	4.49604e-17	3.73575e-16	-	4	15191220	15192596	+	883	protein_coding	AIG2-like (avirulence induced gene) family protein [Source:TAIR;Acc:AT4G31310]	-
AT3G26750	260.819	246.027	257.355	258.111	640.703	1159.26	620.305	761.357	255.578	795.405	-1.63654	7.75913e-17	6.31597e-16	-	3	9839925	9842079	-	2155	protein_coding	HECT-like ubiquitin-conjugating enzyme (E2)-binding protein [Source:UniProtKB/TrEMBL;Acc:Q9LW36]	-
AT5G25460	7051.79	7583.82	7148.68	7394.53	15560.1	21964.2	14360.7	14620.1	7294.7	16626.3	-1.1884	9.99631e-17	8.0436e-16	-	5	8863224	8865677	+	1599	protein_coding	At5g25460 [Source:UniProtKB/TrEMBL;Acc:Q94F20]	-
AT5G52990	121.555	125.227	155.455	151.727	401.275	529.81	304.301	375.464	138.491	402.712	-1.5382	1.05678e-16	8.47372e-16	PHYL2.2	5	21483919	21485385	+	1467	protein_coding	Phytolongin Phyl2.2 [Source:UniProtKB/Swiss-Prot;Acc:Q9LVV3]	-
AT1G02816	219.765	215.669	184.463	229.335	454.779	400.125	587.795	517.306	212.308	490.001	-1.20996	1.08623e-16	8.69575e-16	-	1	621453	623054	+	1602	protein_coding	F22D16.19 protein [Source:UniProtKB/TrEMBL;Acc:Q9SRX5]	-
AT3G61430	3218.38	4007.89	3322.56	3993.74	8456.21	11129.2	7575.01	7466.51	3635.65	8656.72	-1.25136	1.09461e-16	8.75481e-16	PIP1-1	3	22733243	22735394	+	1556	protein_coding	PIP1A [Source:UniProtKB/TrEMBL;Acc:A0A178VIZ0]	-
AT5G51210	141.68	149.26	148.017	118.591	288.918	445.989	322.507	360.862	139.387	354.569	-1.342	1.67309e-16	1.3214e-15	OL3	5	20820068	20820944	+	767	protein_coding	OLEO3 [Source:UniProtKB/TrEMBL;Acc:A0A384LN43]	-
AT5G63500	90.9648	113.843	103.388	110.743	235.415	284.674	239.279	212.763	104.735	243.033	-1.2067	1.97392e-16	1.5517e-15	-	5	25423370	25423880	+	511	protein_coding	At5g63500 [Source:UniProtKB/TrEMBL;Acc:Q9FMV2]	-
AT3G16150	499.099	569.846	455.951	408.966	1028.6	1271.54	985.726	975.163	483.465	1065.26	-1.13682	2.17741e-16	1.70423e-15	-	3	5471735	5473360	+	1364	protein_coding	ASPGB1 [Source:UniProtKB/TrEMBL;Acc:A0A384KV24]	Asparaginase_2
AT2G38750	361.444	375.048	329.504	400.246	914.908	1337.97	821.872	819.762	366.561	973.627	-1.4077	2.48889e-16	1.9378e-15	ANN4	2	16196265	16198832	-	1785	protein_coding	Annexin D4 [Source:UniProtKB/Swiss-Prot;Acc:Q9ZVJ6]	-
AT3G49110	388.009	365.561	334.711	303.455	873.443	661.076	782.859	659.147	347.934	744.131	-1.09569	2.52667e-16	1.966e-15	PER33	3	18200587	18203265	+	1565	protein_coding	Peroxidase 33 [Source:UniProtKB/Swiss-Prot;Acc:P24101]	-
AT4G11140	100.625	118.27	104.876	90.6876	282.23	278.348	232.777	210.677	103.615	251.008	-1.2667	4.63622e-16	3.53793e-15	CRF1	4	6794630	6796398	-	1769	protein_coding	Ethylene-responsive transcription factor CRF1 [Source:UniProtKB/Swiss-Prot;Acc:O82503]	AP2
AT1G28390	98.2098	102.458	84.7934	88.9436	276.88	352.679	192.464	281.598	93.6013	275.905	-1.55535	5.42656e-16	4.11577e-15	-	1	9966186	9968495	-	2310	protein_coding	Protein kinase superfamily protein [Source:UniProtKB/TrEMBL;Acc:F4HWL9]	Pkinase
AT3G27660	78.0848	130.919	109.339	103.768	276.88	262.533	327.709	259.696	105.528	281.704	-1.41141	7.73284e-16	5.78667e-15	OL2	3	10243244	10245023	+	1385	protein_coding	Oleosin 20.3 kDa [Source:UniProtKB/Swiss-Prot;Acc:Q42431]	-
AT2G34590	2432.7	2956.75	2294.63	2500.88	4884.86	6397.25	4893.52	4761.09	2546.24	5234.18	-1.03904	1.16087e-15	8.54514e-15	E1-BETA-2	2	14568802	14571143	-	1674	protein_coding	Pyruvate dehydrogenase E1 component subunit beta-3, chloroplastic [Source:UniProtKB/Swiss-Prot;Acc:O64688]	-
AT4G25570	1651.05	1848.68	1585.79	1627.14	3822.82	5777.3	3529.37	3624.27	1678.16	4188.44	-1.31894	1.20965e-15	8.88602e-15	ACYB-2	4	13053661	13055800	-	1228	protein_coding	ACYB-2 [Source:UniProtKB/TrEMBL;Acc:A0A178UZ09]	Cytochrom_B561
AT4G09800	7278.79	8191.61	7416.45	8218.56	17466.2	27961.3	16710.5	17186.9	7776.35	19831.2	-1.35051	2.80464e-15	2.00141e-14	RPS18C	4	6173712	6175200	+	802	protein_coding	40S ribosomal protein S18 [Source:UniProtKB/Swiss-Prot;Acc:P34788]	-
AT5G50460	2213.75	2559.56	2311.74	2519.2	4737.72	6386.18	4199.09	4903.97	2401.06	5056.74	-1.07417	2.87285e-15	2.04603e-14	SEC61G2	5	20551132	20552670	-	909	protein_coding	Protein transport protein Sec61 subunit gamma-1 [Source:UniProtKB/Swiss-Prot;Acc:P0DI74]	-
AT1G11545	190.785	215.036	183.719	139.519	428.027	366.913	404.434	434.912	182.265	408.571	-1.16206	3.26762e-15	2.31737e-14	XTH8	1	3878495	3880391	-	1217	protein_coding	Xyloglucan endotransglucosylase/hydrolase [Source:UniProtKB/TrEMBL;Acc:A0A178W0W2]	-
AT3G48660	56.3499	58.8187	60.248	53.1918	153.822	199.272	122.24	157.486	57.1521	158.205	-1.46149	3.88505e-15	2.7345e-14	-	3	18029659	18030133	+	270	protein_coding	Transmembrane protein, putative (DUF 3339) [Source:UniProtKB/TrEMBL;Acc:Q9SMN3]	-
AT1G71090	400.084	367.459	377.851	403.734	868.092	1448.67	895.997	864.609	387.282	1019.34	-1.3948	4.76791e-15	3.3308e-14	PILS2	1	26812156	26814173	+	2018	protein_coding	Protein PIN-LIKES 2 [Source:UniProtKB/Swiss-Prot;Acc:Q9C999]	-
AT5G63980	1184.15	1211.16	1186.36	1066.45	2506.63	3659.64	2232.84	2464.5	1162.03	2715.9	-1.22393	5.38453e-15	3.74394e-14	SAL1	5	25610002	25611802	+	1062	protein_coding	SAL1 phosphatase [Source:UniProtKB/Swiss-Prot;Acc:Q42546]	-
AT3G16050	430.674	511.659	448.513	374.958	1155.67	1798.19	1019.54	1057.56	441.451	1257.74	-1.50837	6.60215e-15	4.54175e-14	PDX12	3	5443950	5445329	-	1380	protein_coding	Pyridoxal 5'-phosphate synthase-like subunit PDX1.2 [Source:UniProtKB/Swiss-Prot;Acc:Q9ZNR6]	-
AT1G61520	9443.44	10475.4	8699.51	10830.2	20638.9	25918	17157.9	19765	9862.14	20870	-1.08139	6.79868e-15	4.66225e-14	LHCA3	1	22699715	22701412	+	1625	protein_coding	Chlorophyll a-b binding protein, chloroplastic [Source:UniProtKB/TrEMBL;Acc:A0A178W5Y6]	-
AT1G18740	282.554	335.203	241.736	324.382	1237.27	2718.63	833.576	1273.45	295.969	1515.73	-2.35572	6.88039e-15	4.71643e-14	-	1	6463849	6465476	+	1628	protein_coding	At1g18740/F6A14_15 [Source:UniProtKB/TrEMBL;Acc:Q9M9U5]	-
AT1G09250	524.054	700.132	488.678	572.901	1338.92	1584.68	1091.06	1242.16	571.441	1314.21	-1.19982	7.65992e-15	5.22806e-14	BHLH149	1	2989141	2990427	+	1287	protein_coding	Transcription factor bHLH149 [Source:UniProtKB/Swiss-Prot;Acc:O80482]	-
AT1G22270	934.603	1223.18	850.166	1062.96	2925.3	4799.92	2368.08	2839.97	1017.73	3233.32	-1.66708	8.34608e-15	5.67489e-14	TRM112A	1	7865435	7866176	+	742	protein_coding	Multifunctional methyltransferase subunit TRM112 homolog A [Source:UniProtKB/Swiss-Prot;Acc:Q8LFJ5]	-
AT2G47400	4258.44	5255.1	4289.51	5315.69	12058.3	18038.8	9761.03	11658.1	4779.68	12879.1	-1.42992	1.24431e-14	8.30174e-14	CP12-1	2	19446730	19447642	+	913	protein_coding	Calvin cycle protein CP12-1, chloroplastic [Source:UniProtKB/Swiss-Prot;Acc:O22914]	-
AT5G03285	55.5449	53.1266	49.0909	44.4718	129.746	137.592	118.339	117.854	50.5585	125.883	-1.30764	1.27212e-14	8.4806e-14	-	5	793514	793717	+	204	ncRNA	other RNA [Source:TAIR;Acc:AT5G03285]	-
AT1G11840	8826.81	9546.97	9406.12	9352.16	20851.6	33446	18992.8	19996.6	9283.01	23321.7	-1.32892	4.38822e-14	2.78134e-13	ATGLX1	1	3995158	3997965	+	1754	protein_coding	-	Glyoxalase
AT5G40040	60.3749	82.2197	83.3058	87.1996	259.491	322.63	161.253	271.168	78.275	253.636	-1.69387	4.48807e-14	2.84319e-13	RPP2E	5	16029703	16030335	-	633	protein_coding	60S acidic ribosomal protein P2-5 [Source:UniProtKB/Swiss-Prot;Acc:Q9LUK2]	-
AT3G19380	136.045	194.165	179.256	137.775	342.422	382.728	383.627	328.531	161.81	359.327	-1.14422	6.40318e-14	4.00612e-13	PUB25	3	6714133	6716178	-	2046	protein_coding	U-box domain-containing protein 25 [Source:UniProtKB/Swiss-Prot;Acc:Q9LT79]	U-box
AT3G43810	2887.53	2942.83	2818.27	2765.1	7712.51	12811.9	5911.76	7170.31	2853.43	8401.62	-1.55776	9.88044e-14	6.08506e-13	CAM7	3	15663000	15666469	-	2572	protein_coding	Calmodulin 7 [Source:UniProtKB/TrEMBL;Acc:A0A1I9LPJ2]	-
AT1G10030	474.144	555.299	423.223	439.486	1044.65	1647.95	929.808	1173.32	473.038	1198.93	-1.34007	2.96642e-13	1.75727e-12	ERG28	1	3273753	3275953	+	931	protein_coding	Ergosterol biosynthetic protein 28 [Source:UniProtKB/Swiss-Prot;Acc:O80594]	-
AT2G21330	5326.67	6762.89	5524.22	5406.37	12852.8	20537.6	12012.1	12423.7	5755.04	14456.6	-1.32865	3.06418e-13	1.81235e-12	FBA1	2	9128122	9130619	-	2043	protein_coding	Fructose-bisphosphate aldolase 1, chloroplastic [Source:UniProtKB/Swiss-Prot;Acc:Q9SJU4]	-
AT5G47230	19.32	27.8282	26.0331	34.0078	115.032	170.804	79.3263	95.9518	26.7973	115.279	-2.09899	3.28587e-13	1.93621e-12	ERF5	5	19179881	19181182	+	1302	protein_coding	ERF5 [Source:UniProtKB/TrEMBL;Acc:A0A178UKK9]	AP2
AT3G17130	73.2548	99.9285	92.2314	62.7837	214.014	224.576	211.97	174.173	82.0496	206.183	-1.31743	4.32703e-13	2.52029e-12	-	3	5844277	5845220	-	944	protein_coding	Plant invertase/pectin methylesterase inhibitor superfamily protein [Source:UniProtKB/TrEMBL;Acc:Q9LSN4]	-
AT2G39770	4309.96	5286.09	4633.14	6301.04	10803.7	15003.9	10097.8	10692.4	5132.56	11649.4	-1.18244	6.16298e-13	3.52693e-12	CYT1	2	16588556	16591032	+	1896	protein_coding	VTC1 [Source:UniProtKB/TrEMBL;Acc:A0A178VW16]	Hexapep
AT1G15820	8289.87	10528.5	8117.85	11315	22640	28873.8	17942	20346	9562.82	22450.4	-1.23118	6.79757e-13	3.87515e-12	LHCB6	1	5446462	5447880	-	1204	protein_coding	Chlorophyll a-b binding protein, chloroplastic [Source:UniProtKB/TrEMBL;Acc:Q9LMQ2]	-
AT5G60850	635.949	817.137	648.595	764.74	1503.44	2207.8	1434.37	1426.76	716.605	1643.1	-1.19586	8.30076e-13	4.69285e-12	DOF5.4	5	24480291	24482163	+	1873	protein_coding	OBP4 [Source:UniProtKB/TrEMBL;Acc:A0A178UF84]	zf-Dof
AT3G57870	2435.92	2550.08	2316.2	2569.77	7180.15	11855.1	4823.3	6674.91	2467.99	7633.36	-1.62881	9.4169e-13	5.29184e-12	SCE1	3	21428496	21430398	-	1106	protein_coding	SCE1A [Source:UniProtKB/TrEMBL;Acc:A0A178V9H0]	UQ_con
AT3G19508	166.635	146.098	162.149	110.743	279.555	311.56	319.906	306.629	146.406	304.412	-1.05352	1.42411e-12	7.85582e-12	-	3	6762034	6762754	-	648	protein_coding	LYR motif-containing protein At3g19508 [Source:UniProtKB/Swiss-Prot;Acc:Q1G3M2]	-
AT4G27657	16.905	20.2387	17.8512	13.9519	70.892	94.8913	58.5194	54.2336	17.2367	69.6341	-1.99066	1.43667e-12	7.92337e-12	-	4	13812989	13813701	+	713	protein_coding	At4g27657 [Source:UniProtKB/TrEMBL;Acc:Q8LF18]	-
AT1G68460	84.5248	93.6039	80.3306	98.5355	185.924	192.946	206.768	160.615	89.2487	186.563	-1.06003	1.68091e-12	9.21794e-12	IPT1	1	25668610	25670345	-	1736	protein_coding	Adenylate isopentenyltransferase 1, chloroplastic [Source:UniProtKB/Swiss-Prot;Acc:Q94ID3]	IPPT
AT3G28220	1615.63	2107.35	1789.59	2083.2	3780.01	5067.19	3349.91	3703.53	1898.94	3975.16	-1.06536	1.8058e-12	9.87278e-12	-	3	10524181	10526733	+	1588	protein_coding	AT3g28220/T19D11_3 [Source:UniProtKB/TrEMBL;Acc:Q9LHA6]	MATH
AT1G06980	37.8349	69.5705	55.0413	54.9357	248.791	422.266	159.953	181.474	54.3456	253.121	-2.2122	1.82746e-12	9.9826e-12	-	1	2142939	2143977	-	1039	protein_coding	6,7-dimethyl-8-ribityllumazine synthase [Source:UniProtKB/TrEMBL;Acc:Q9LMJ2]	-
AT5G64850	1297.66	1367.38	1416.94	1302.76	2572.17	3569.49	2257.55	2493.7	1346.18	2723.23	-1.01563	2.27782e-12	1.23189e-11	-	5	25921402	25923418	+	908	protein_coding	At5g64850 [Source:UniProtKB/TrEMBL;Acc:Q0WN19]	-
AT4G11010	4115.15	5028.05	4191.32	4486.42	10877.2	18666.7	9153.73	10357.6	4455.24	12263.8	-1.46067	2.52893e-12	1.36168e-11	NDPK3	4	6732420	6734454	-	1233	protein_coding	Nucleoside diphosphate kinase [Source:UniProtKB/TrEMBL;Acc:A0A178UTZ0]	NDK
AT5G66580	417.794	484.464	470.827	479.598	1285.42	2334.33	1011.74	1174.37	463.171	1451.46	-1.64678	2.71137e-12	1.45587e-11	-	5	26572265	26573426	+	1162	protein_coding	Uncharacterized protein At5g66580 [Source:UniProtKB/TrEMBL;Acc:Q9FJY2]	-
AT4G09320	11420.5	11386.2	10913.1	10164	21235.5	29259.7	17888.7	20943.6	10970.9	22331.9	-1.02532	3.8742e-12	2.05532e-11	NDK1	4	5923484	5924366	+	450	protein_coding	Nucleoside diphosphate kinase [Source:UniProtKB/TrEMBL;Acc:A0A178UXQ6]	NDK
AT4G00810	3872.85	4310.21	3786.7	3837.65	8845.45	12530.4	6750.54	8280.02	3951.85	9101.6	-1.20337	4.12859e-12	2.18202e-11	RPP1B	4	345911	347293	-	826	protein_coding	AT4G00810 protein [Source:UniProtKB/TrEMBL;Acc:B9DFS7]	-
AT2G44610	1609.19	1645.66	1521.07	1573.08	3150.01	4766.7	2824.54	3082.97	1587.25	3456.06	-1.12202	4.86207e-12	2.54885e-11	RABH1B	2	18411424	18414153	-	1251	protein_coding	Ras-related protein RABH1b [Source:UniProtKB/Swiss-Prot;Acc:O80501]	Ras
AT3G22275	351.784	437.029	377.851	435.126	1102.17	2021.18	875.19	1034.61	400.448	1258.29	-1.65056	5.54985e-12	2.89317e-11	JAZ13	3	7878807	7879810	-	834	protein_coding	Protein JAZ13 [Source:UniProtKB/Swiss-Prot;Acc:F4J078]	-
AT3G50070	2208.92	2107.35	2197.93	1918.39	4484.92	7667.21	4440.97	4231.27	2108.15	5206.09	-1.30383	6.05769e-12	3.1488e-11	CYCD3-3	3	18565134	18566834	-	1439	protein_coding	CYCD3 [Source:UniProtKB/TrEMBL;Acc:A0A178VE15]	Cyclin_C
AT1G59730	7.24498	3.1623	9.66942	4.35998	29.4269	39.538	44.2146	47.9759	6.10917	40.2889	-2.73771	1.33756e-11	6.76177e-11	TRX7	1	21952597	21953480	-	640	protein_coding	Thioredoxin [Source:UniProtKB/TrEMBL;Acc:A0A178WRN3]	-
AT4G21280	5797.6	7205.61	5742.15	7324.77	14171.7	18130.6	10819.6	13095.3	6517.53	14054.3	-1.10851	2.31244e-11	1.14492e-10	PSBQ1	4	11334352	11335815	+	997	protein_coding	Oxygen-evolving enhancer protein 3-1, chloroplastic [Source:UniProtKB/Swiss-Prot;Acc:Q9XFT3]	-
AT3G50800	18.515	19.6062	30.4959	15.6959	72.2296	72.75	61.1202	74.0498	21.0782	70.0374	-1.72592	2.75654e-11	1.35338e-10	-	3	18882112	18883033	-	922	protein_coding	Uncharacterized protein At3g50800 [Source:UniProtKB/TrEMBL;Acc:Q9SVL8]	-
AT3G05980	116.725	108.783	102.645	100.28	203.313	270.44	187.262	212.763	107.108	218.444	-1.0225	3.02381e-11	1.48056e-10	-	3	1795145	1796493	+	1349	protein_coding	At3g05980 [Source:UniProtKB/TrEMBL;Acc:Q9SFG2]	-
AT5G45670	6101.08	5959.66	5982.4	5034.03	12938.5	23264.2	11627.1	12651	5769.29	15120.2	-1.38988	3.81397e-11	1.84915e-10	-	5	18528267	18530501	+	1759	protein_coding	GDSL esterase/lipase At5g45670 [Source:UniProtKB/Swiss-Prot;Acc:Q9FK75]	Lipase_GDSL
AT1G04635	144.9	157.482	122.727	115.975	358.473	572.511	253.584	397.366	135.271	395.483	-1.54403	3.90861e-11	1.89249e-10	EMB1687	1	1291300	1292024	+	725	protein_coding	Probable ribonuclease P/MRP protein subunit POP5 [Source:UniProtKB/Swiss-Prot;Acc:Q6AWV1]	-
AT3G21870	33.8099	34.1528	31.2397	32.2638	69.5544	99.6358	84.528	85.5223	32.8666	84.8101	-1.36216	4.32599e-11	2.08696e-10	CYCU1-1	3	7703799	7704958	-	906	protein_coding	Cyclin-U1-1 [Source:UniProtKB/Swiss-Prot;Acc:Q9LJ45]	-
AT5G16340	206.08	218.831	204.546	177.887	385.224	482.364	316.005	450.556	201.836	408.537	-1.01471	4.7039e-11	2.25977e-10	AAE6	5	5348993	5351095	-	2103	protein_coding	Probable acyl-activating enzyme 6 [Source:UniProtKB/Swiss-Prot;Acc:Q9FFE9]	AMP-binding
AT1G66890	233.45	259.308	231.322	267.703	563.123	854.021	446.048	535.036	247.946	599.557	-1.27148	4.72773e-11	2.26992e-10	-	1	24957362	24958293	+	932	protein_coding	50S ribosomal-like protein [Source:UniProtKB/TrEMBL;Acc:Q9C618]	-
AT4G22745	665.734	626.767	760.909	680.157	2065.23	4671.81	1440.88	2203.76	683.392	2595.42	-1.9248	5.50389e-11	2.62609e-10	MBD1	4	11947210	11948804	-	994	protein_coding	MBD1 [Source:UniProtKB/TrEMBL;Acc:A0A178UWM3]	MBD
AT5G44720	1171.27	1425.56	1161.07	1217.31	2524.02	3686.53	2252.35	2277.81	1243.8	2685.18	-1.10933	6.34436e-11	3.00889e-10	-	5	18042935	18045514	+	1399	protein_coding	Molybdenum cofactor sulfurase family protein [Source:UniProtKB/TrEMBL;Acc:O48588]	MOSC_N
AT3G24830	13657.6	16728.5	13356.5	14905.9	40940.8	76811.3	28930.7	38403.7	14662.1	46271.6	-1.658	6.51518e-11	3.08526e-10	RPL13AB	3	9064525	9066180	+	1018	protein_coding	60S ribosomal protein L13a-2 [Source:UniProtKB/Swiss-Prot;Acc:Q9LRX8]	-
AT5G67060	240.695	257.411	261.818	187.479	516.308	904.63	486.361	561.11	236.851	617.102	-1.37827	7.40371e-11	3.4903e-10	HEC1	5	26765992	26767257	+	1266	protein_coding	HEC1 [Source:UniProtKB/TrEMBL;Acc:A0A178UR10]	HLH
AT5G62490	55.5449	37.3151	44.6281	46.2158	107.007	140.755	132.644	94.9089	45.926	118.829	-1.37003	7.54365e-11	3.55162e-10	HVA22B	5	25090091	25091559	+	833	protein_coding	HVA22-like protein b [Source:UniProtKB/Swiss-Prot;Acc:Q9SYX7]	TB2_DP1_HVA22
AT3G50970	0	1.89738	0	1.74399	30.7644	28.4674	42.9142	17.7302	0.910342	29.9691	-4.99639	8.31988e-11	3.89817e-10	XERO2	3	18940643	18941611	+	969	protein_coding	Dehydrin Xero 2 [Source:UniProtKB/Swiss-Prot;Acc:P42758]	-
AT1G22190	78.0848	99.2961	63.2232	94.1756	247.453	324.212	167.756	208.591	83.6949	237.003	-1.49676	9.9519e-11	4.62418e-10	RAP2-13	1	7835781	7837411	+	1631	protein_coding	Ethylene-responsive transcription factor RAP2-13 [Source:UniProtKB/Swiss-Prot;Acc:Q9LM15]	AP2
AT2G21870	6402.96	7051.29	6802.07	6645.48	12605.4	19826	11595.9	12457.1	6725.45	14121.1	-1.07	1.87761e-10	8.49753e-10	MGP1	2	9320190	9322867	-	1242	protein_coding	Probable ATP synthase 24 kDa subunit, mitochondrial [Source:UniProtKB/Swiss-Prot;Acc:Q9SJ12]	-
AT1G53170	427.454	636.254	456.694	562.437	1027.26	1379.09	946.713	1028.35	520.71	1095.35	-1.07116	2.07107e-10	9.32443e-10	ERF8	1	19821337	19822399	-	1063	protein_coding	Ethylene-responsive transcription factor 8 [Source:UniProtKB/Swiss-Prot;Acc:Q9MAI5]	AP2
AT3G46560	1468.32	1508.41	1418.43	1290.55	2676.51	3874.73	2287.46	2668.92	1421.43	2876.9	-1.01643	2.25895e-10	1.01378e-09	TIM9	3	17138476	17139582	+	719	protein_coding	Mitochondrial import inner membrane translocase subunit TIM9 [Source:UniProtKB/Swiss-Prot;Acc:Q9XGX9]	-
AT3G25870	531.299	626.135	495.372	620.861	1328.22	1657.43	890.795	1176.45	568.417	1263.23	-1.15107	3.54855e-10	1.56169e-09	-	3	9463305	9464676	-	1372	protein_coding	unknown protein; BEST Arabidopsis thaliana protein match is: unknown protein (TAIR:AT1G13360.1); Ha. [Source:TAIR;Acc:AT3G25870]	-
AT4G22220	2154.98	2408.4	2186.03	2277.65	4333.77	7263.93	4023.53	4384.58	2256.77	5001.45	-1.1477	3.67006e-10	1.61347e-09	ISU1	4	11759103	11761057	-	1021	protein_coding	Iron-sulfur cluster assembly protein [Source:UniProtKB/TrEMBL;Acc:A0A178UZH3]	-
AT5G03080	667.344	745.037	608.43	763.868	1495.42	2258.41	1180.79	1430.93	696.17	1591.39	-1.19189	4.35201e-10	1.90135e-09	LPPG	5	721778	723400	+	1254	protein_coding	LPPgamma [Source:UniProtKB/TrEMBL;Acc:A0A178URC2]	-
AT3G13480	404.109	445.251	400.909	413.326	889.494	1587.85	772.456	901.113	415.899	1037.73	-1.31747	4.52009e-10	1.97205e-09	-	3	4392463	4394367	-	1358	protein_coding	Nuclear polyadenylated RNA-binding protein [Source:UniProtKB/TrEMBL;Acc:F4JDC7]	-
AT5G25240	23.345	23.401	26.0331	29.6479	62.8665	66.4239	71.5237	64.6632	25.6067	66.3693	-1.37978	6.44823e-10	2.77298e-09	-	5	8746594	8747290	-	697	protein_coding	Stress induced protein [Source:UniProtKB/TrEMBL;Acc:Q8GYN8]	-
AT4G05180	5374.17	5746.52	5259.42	6153.68	11282.5	19144.3	10452.9	10672.6	5633.45	12888.1	-1.19382	6.5878e-10	2.82962e-09	PSBQ2	4	2671523	2673243	-	1271	protein_coding	Oxygen-evolving enhancer protein 3-2, chloroplastic [Source:UniProtKB/Swiss-Prot;Acc:Q41932]	-
AT2G46535	197.225	191.003	194.876	207.535	449.428	564.603	304.301	393.194	197.66	427.882	-1.11172	7.13625e-10	3.05376e-09	-	2	19109513	19110497	+	890	protein_coding	Uncharacterized protein At2g46535 [Source:UniProtKB/TrEMBL;Acc:Q84JE7]	-
AT5G28060	8805.88	8505.31	9058.02	8634.5	20561.3	36567.9	15204.6	20017.4	8750.93	23087.8	-1.39957	7.60287e-10	3.24353e-09	RPS24B	5	10069440	10070899	-	860	protein_coding	40S ribosomal protein S24-2 [Source:UniProtKB/Swiss-Prot;Acc:Q8LC83]	Ribosomal_S24e
AT4G37660	286.579	371.253	321.322	331.358	599.238	1034.31	607.301	685.221	327.628	731.519	-1.15633	8.09092e-10	3.43953e-09	-	4	17695496	17696270	+	775	protein_coding	AT4g37660/F19F18_150 [Source:UniProtKB/TrEMBL;Acc:Q9SZF8]	-
AT2G37750	2.41499	1.89738	0.743802	1.74399	20.0638	39.538	16.9056	21.902	1.70004	24.6024	-3.84513	1.0763e-09	4.51986e-09	-	2	15830870	15831592	+	723	protein_coding	Expressed protein [Source:UniProtKB/TrEMBL;Acc:O80943]	-
AT5G40650	559.474	516.087	549.67	550.229	1368.35	2511.46	957.117	1308.91	543.865	1536.46	-1.49754	1.57119e-09	6.49537e-09	SDH2-2	5	16281394	16283527	+	1999	protein_coding	Succinate dehydrogenase [ubiquinone] iron-sulfur subunit 2, mitochondrial [Source:UniProtKB/Swiss-Prot;Acc:Q8LB02]	-
AT5G44210	79.6948	79.0574	59.5042	47.9598	163.185	311.56	183.361	156.443	66.554	203.637	-1.60453	1.57314e-09	6.50236e-09	ERF9	5	17806397	17807541	+	1145	protein_coding	Ethylene-responsive transcription factor 9 [Source:UniProtKB/Swiss-Prot;Acc:Q9FE67]	AP2
AT3G48550	107.065	130.919	128.678	122.951	258.154	324.212	206.768	219.02	122.403	252.039	-1.03456	1.61132e-09	6.6493e-09	-	3	17993819	17994779	+	890	protein_coding	At3g48550 [Source:UniProtKB/TrEMBL;Acc:Q9SMP3]	-
AT4G12690	138.46	160.645	177.025	209.279	307.644	469.712	317.305	372.335	171.352	366.749	-1.09725	1.69201e-09	6.9743e-09	-	4	7480556	7482150	+	1595	protein_coding	At4g12690 [Source:UniProtKB/TrEMBL;Acc:Q9SU17]	-
AT1G80130	14.49	24.0334	18.595	14.8239	68.2168	66.4239	53.3177	46.933	17.9856	58.7228	-1.68092	2.00471e-09	8.20022e-09	-	1	30140912	30142697	-	1475	protein_coding	F18B13.21 protein [Source:UniProtKB/TrEMBL;Acc:Q9SSC6]	-
AT5G64667	64.3999	51.8616	35.7025	54.9357	139.109	117.033	132.644	106.381	51.7249	123.792	-1.26041	2.24908e-09	9.15527e-09	IDL2	5	25850509	25851375	+	867	protein_coding	IDL2 [Source:UniProtKB/TrEMBL;Acc:A0A178U8Z6]	-
AT5G05270	4131.25	4584.7	4154.13	3250.8	9329.65	14747.7	6771.34	8853.64	4030.22	9925.58	-1.30009	2.3061e-09	9.37982e-09	CHI3	5	1563286	1565324	+	1384	protein_coding	Probable chalcone--flavonone isomerase 3 [Source:UniProtKB/Swiss-Prot;Acc:Q8VZW3]	-
AT1G06680	14053.7	15629.3	13975.3	16022.9	28336.7	43716.4	24237.4	27197.1	14920.3	30871.9	-1.04896	3.07438e-09	1.232e-08	PSBP1	1	2047634	2049439	+	1355	protein_coding	Oxygen-evolving enhancer protein 2-1, chloroplastic [Source:UniProtKB/Swiss-Prot;Acc:Q42029]	-
AT5G53280	520.029	532.531	486.446	445.59	1001.85	1886.75	1010.43	947.003	496.149	1211.51	-1.28632	3.46076e-09	1.37807e-08	PDV1	5	21607410	21609428	+	1343	protein_coding	Plastid division protein PDV1 [Source:UniProtKB/Swiss-Prot;Acc:Q9FK13]	-
AT5G41600	2795.76	3441.84	2777.36	3415.61	6617.03	11832.9	5729.7	6325.52	3107.64	7626.3	-1.29495	3.55087e-09	1.4124e-08	RTNLB4	5	16636029	16637908	+	1411	protein_coding	Reticulon-like protein B4 [Source:UniProtKB/Swiss-Prot;Acc:Q9FFS0]	-
AT5G14740	54.7399	87.2794	69.1736	79.3516	144.459	175.549	178.159	136.627	72.6361	158.699	-1.11954	4.18586e-09	1.65428e-08	BCA2	5	4757856	4762666	+	3095	protein_coding	Beta carbonic anhydrase 2, chloroplastic [Source:UniProtKB/Swiss-Prot;Acc:P42737]	-
AT3G14595	470.119	679.261	496.86	660.973	1189.11	1681.16	1044.25	1076.33	576.803	1247.71	-1.1118	4.51048e-09	1.77478e-08	-	3	4908731	4910521	+	1000	protein_coding	At3g14595 [Source:UniProtKB/TrEMBL;Acc:Q1H563]	-
AT2G37880	70.0349	77.16	71.405	53.1918	115.032	207.179	156.052	164.787	67.9479	160.763	-1.23422	4.90425e-09	1.92402e-08	-	2	15860627	15861665	+	1039	protein_coding	Putative uncharacterized protein [Source:UniProtKB/TrEMBL;Acc:Q1PEW0]	-
AT3G25905	175.49	165.704	153.967	167.423	442.74	846.114	276.992	470.373	165.646	509.055	-1.61793	6.30539e-09	2.44331e-08	CLE27	3	9486168	9486924	-	757	protein_coding	CLAVATA3/ESR (CLE)-related protein 27 [Source:UniProtKB/Swiss-Prot;Acc:Q9LUA1]	-
AT3G61970	273.699	338.998	315.372	329.614	642.041	1110.23	535.777	668.534	314.421	739.145	-1.23108	7.78167e-09	2.98357e-08	NGA2	3	22951323	22953265	+	1943	protein_coding	NGA2 [Source:UniProtKB/TrEMBL;Acc:A0A384KUR3]	B3
AT1G03800	29.7849	22.7685	32.7273	27.0319	54.841	110.706	72.8241	88.6511	28.0782	81.7557	-1.54146	7.93574e-09	3.03866e-08	ERF10	1	957104	958383	-	1280	protein_coding	At1g03800 [Source:UniProtKB/TrEMBL;Acc:Q08A59]	AP2
AT1G52342	2.41499	5.05967	5.95042	7.84796	64.2041	25.3043	24.7082	32.3316	5.31826	36.637	-2.79303	9.69083e-09	3.67721e-08	-	1	19491767	19493122	-	1356	protein_coding	Putative uncharacterized protein [Source:UniProtKB/TrEMBL;Acc:Q1G3Y9]	-
AT5G10790	287.384	352.912	296.033	351.414	702.232	1167.16	609.902	585.098	321.936	766.099	-1.24851	1.17545e-08	4.4138e-08	UBP22	5	3410085	3413036	+	2670	protein_coding	Ubiquitinyl hydrolase 1 [Source:UniProtKB/TrEMBL;Acc:A0A178UPE9]	UCH
AT4G28330	131.215	166.337	137.603	163.935	361.148	784.435	338.112	313.929	149.773	449.406	-1.58201	1.91562e-08	7.04014e-08	-	4	14022280	14023305	-	1026	protein_coding	At4g28330 [Source:UniProtKB/TrEMBL;Acc:Q6NM81]	-
AT1G28375	3.21999	1.26492	1.4876	3.48798	22.7389	31.6304	13.0043	20.8591	2.36512	22.0582	-3.25724	2.29575e-08	8.37614e-08	-	1	9961055	9961745	+	691	protein_coding	At1g28375 [Source:UniProtKB/TrEMBL;Acc:Q9SGN5]	-
AT3G46010	1802.39	1937.85	1847.6	1946.29	4084.98	6931.81	2923.37	3910.04	1883.54	4462.55	-1.24411	2.54467e-08	9.22961e-08	ADF1	3	16909217	16910845	-	1082	protein_coding	Actin depolymerizing factor 1 [Source:UniProtKB/TrEMBL;Acc:A8MR09]	Cofilin_ADF
AT1G70470	72.4498	84.1171	85.5372	69.7597	155.16	237.228	132.644	162.701	77.966	171.933	-1.13175	2.73094e-08	9.87682e-08	-	1	26559359	26560123	-	765	protein_coding	At1g70470 [Source:UniProtKB/TrEMBL;Acc:Q9CAL7]	-
AT4G04800	331.659	418.688	347.355	395.014	799.875	1369.6	648.915	725.896	373.179	886.071	-1.24563	2.73947e-08	9.90481e-08	MSRB3	4	2439520	2441205	+	853	protein_coding	Peptide methionine sulfoxide reductase B3 [Source:UniProtKB/Swiss-Prot;Acc:Q9M0Z6]	-
AT3G04860	156.975	186.575	145.041	172.655	295.606	544.043	319.906	314.972	165.312	368.632	-1.15255	3.7961e-08	1.35064e-07	-	3	1338827	1340623	-	1714	protein_coding	AT3g04860/T9J14_19 [Source:UniProtKB/TrEMBL;Acc:Q9CAV2]	-
AT5G38300	165.025	144.833	165.124	126.439	286.243	501.342	248.382	352.519	150.355	347.122	-1.20399	4.08639e-08	1.448e-07	-	5	15305847	15307008	+	1162	protein_coding	At5g38300 [Source:UniProtKB/TrEMBL;Acc:Q1ECL9]	-
AT4G01940	387.204	426.277	407.603	456.054	759.748	1456.58	737.344	824.977	419.285	944.663	-1.17042	4.79885e-08	1.68813e-07	NIFU1	4	841989	843531	-	1115	protein_coding	NifU-like protein 1, chloroplastic [Source:UniProtKB/Swiss-Prot;Acc:Q93W77]	-
AT5G64180	381.569	424.38	422.479	415.942	844.016	1352.2	638.511	773.872	411.093	902.15	-1.13211	6.46449e-08	2.24002e-07	-	5	25677072	25678702	+	1066	protein_coding	Dbj [Source:UniProtKB/TrEMBL;Acc:Q9FMG6]	-
AT3G04920	8606.24	8766.52	9002.23	8923.13	18549.6	34760.3	13784.6	18235	8824.53	21332.4	-1.27339	9.49282e-08	3.23209e-07	RPS24A	3	1360837	1362449	+	1135	protein_coding	40S ribosomal protein S24-1 [Source:UniProtKB/Swiss-Prot;Acc:Q9SS17]	Ribosomal_S24e
AT2G19770	62.7899	53.1266	35.7025	104.64	181.911	362.168	172.957	181.474	64.0646	224.628	-1.81163	1.07657e-07	3.64285e-07	PRO4	2	8519485	8521275	-	961	protein_coding	Profilin [Source:UniProtKB/TrEMBL;Acc:Q1PF40]	-
AT2G05520	97.4048	104.356	95.2066	62.7837	193.95	213.505	162.554	162.701	89.9377	183.177	-1.01618	1.16974e-07	3.94225e-07	GRP3	2	2025991	2027283	+	1065	protein_coding	Glycine-rich protein 3 [Source:UniProtKB/Swiss-Prot;Acc:Q9SL15]	-
AT5G66800	126.385	182.781	162.893	162.191	310.32	619.956	308.202	322.273	158.562	390.188	-1.2948	1.29006e-07	4.32697e-07	-	5	26671273	26672584	+	1180	protein_coding	Emb [Source:UniProtKB/TrEMBL;Acc:Q9FL00]	-
AT4G11220	1183.35	1331.96	1138.76	1174.58	2641.73	5056.12	1937.64	2504.13	1207.16	3034.91	-1.32951	1.29949e-07	4.35569e-07	RTNLB2	4	6837911	6840036	-	1539	protein_coding	Reticulon-like protein B2 [Source:UniProtKB/Swiss-Prot;Acc:Q9SUT9]	-
AT5G48660	393.644	416.158	409.091	358.39	830.64	1455	609.902	794.731	394.321	922.568	-1.22452	1.61685e-07	5.3596e-07	-	5	19736540	19738538	+	1317	protein_coding	B-cell receptor-associated protein 31-like protein [Source:UniProtKB/TrEMBL;Acc:Q9FJK4]	-
AT1G67100	21.735	29.7256	20.8265	26.1599	46.8155	80.6576	59.8198	63.6202	24.6117	62.7283	-1.33868	2.53711e-07	8.22107e-07	LBD40	1	25053673	25054864	+	1035	protein_coding	LOB domain-containing protein 40 [Source:UniProtKB/Swiss-Prot;Acc:Q9ZW96]	-
AT1G68810	486.219	559.094	519.918	520.582	967.074	1554.64	781.559	923.015	521.453	1056.57	-1.01708	2.76033e-07	8.91235e-07	BHLH30	1	25861094	25863534	+	1954	protein_coding	Transcription factor bHLH30 [Source:UniProtKB/Swiss-Prot;Acc:Q9S7Y1]	HLH
AT1G14720	902.403	946.791	777.273	875.484	1609.11	2933.72	1342.04	1724	875.488	1902.22	-1.11876	3.2286e-07	1.03448e-06	XTH28	1	5066525	5068677	-	1491	protein_coding	Xyloglucan endotransglucosylase/hydrolase [Source:UniProtKB/TrEMBL;Acc:A0A178W9E1]	-
AT1G76860	990.148	1099.21	1003.39	994.947	1991.66	3106.11	1413.57	1867.93	1021.92	2094.82	-1.03475	6.39013e-07	1.97861e-06	LSM3B	1	28854414	28855750	-	590	protein_coding	LSM3B [Source:UniProtKB/TrEMBL;Acc:A0A178WQ75]	-
AT4G18920	7.24498	3.79475	7.43802	9.59196	24.0765	34.7935	36.4121	20.8591	7.01743	29.0353	-2.06452	6.78772e-07	2.09555e-06	OBAP2B	4	10368755	10370281	+	968	protein_coding	Oil body-associated protein 2B [Source:UniProtKB/Swiss-Prot;Acc:Q1PE68]	-
AT4G18980	32.1999	10.1193	16.3636	22.6719	86.943	58.5163	59.8198	58.4055	20.3387	65.9211	-1.71183	6.80197e-07	2.09943e-06	AtS40-3	4	10398857	10399905	+	1049	protein_coding	AtS40-3 [Source:UniProtKB/TrEMBL;Acc:A0A178UY13]	-
AT3G42725	58.7649	51.2292	55.0413	35.7518	157.835	101.217	98.8327	96.9948	50.1968	113.72	-1.17481	8.07074e-07	2.46779e-06	-	3	14842849	14843718	-	870	protein_coding	Putative membrane lipoprotein [Source:UniProtKB/TrEMBL;Acc:Q949S3]	-
AT3G25110	806.608	839.273	851.653	866.764	1577.01	3046.01	1270.52	1596.76	841.075	1872.58	-1.15399	1.09274e-06	3.30164e-06	FATA	3	9146271	9148525	-	1659	protein_coding	Oleoyl-acyl carrier protein thioesterase 1, chloroplastic [Source:UniProtKB/Swiss-Prot;Acc:Q42561]	-
AT1G68360	37.0299	44.2721	31.2397	20.0559	65.5416	93.3098	76.7254	88.6511	33.1494	81.057	-1.27684	1.16882e-06	3.52055e-06	GIS3	1	25621533	25622593	-	1061	protein_coding	Zinc finger protein GIS3 [Source:UniProtKB/Swiss-Prot;Acc:Q9C9H1]	-
AT3G18250	20.93	20.8712	9.66942	20.0559	88.2806	69.5869	41.6138	40.6752	17.8816	60.0391	-1.74054	1.51689e-06	4.51132e-06	-	3	6258060	6258426	-	367	protein_coding	Putative membrane lipoprotein [Source:UniProtKB/TrEMBL;Acc:Q6E248]	-
AT2G14900	1336.3	1802.51	1397.6	1765.79	3156.7	6889.11	2455.21	3370.83	1575.55	3967.96	-1.33222	1.64523e-06	4.88092e-06	GASA7	2	6404131	6405352	+	715	protein_coding	Gibberellin-regulated protein 7 [Source:UniProtKB/Swiss-Prot;Acc:O82328]	-
AT4G27654	1.61	0.632459	0.743802	0	17.3886	18.9783	13.0043	7.30068	0.746564	14.168	-4.21548	1.99038e-06	5.85941e-06	-	4	13811612	13812126	+	515	protein_coding	At4g27654 [Source:UniProtKB/TrEMBL;Acc:Q3E9V5]	-
AT4G22250	205.275	252.984	238.017	186.607	407.963	789.179	399.232	373.378	220.72	492.438	-1.15366	2.17055e-06	6.36383e-06	-	4	11767455	11768563	-	1109	protein_coding	RING/U-box superfamily protein [Source:UniProtKB/TrEMBL;Acc:Q8GXD8]	-
AT3G07350	59.5699	58.1862	46.1157	131.671	180.574	197.69	188.562	206.505	73.8858	193.333	-1.39444	2.28162e-06	6.67395e-06	-	3	2347186	2348791	+	1606	protein_coding	F21O3.6 protein [Source:UniProtKB/TrEMBL;Acc:Q9SRT1]	-
AT2G42610	12.075	23.401	17.1074	20.0559	65.5416	63.2608	29.9099	57.3625	18.1598	54.0187	-1.56291	2.35236e-06	6.86734e-06	LSH10	2	17747781	17750524	+	1219	protein_coding	LSH10 [Source:UniProtKB/TrEMBL;Acc:A0A178VLX9]	-
AT4G27310	916.088	1042.29	893.306	856.3	1891.34	3847.84	1379.76	1808.48	926.997	2231.86	-1.2669	2.38527e-06	6.95859e-06	-	4	13675537	13677055	+	1427	protein_coding	BBX28 [Source:UniProtKB/TrEMBL;Acc:A0A178V4D3]	zf-B_box
AT2G47770	3.21999	3.1623	0.743802	5.23198	22.7389	20.5598	11.7039	19.8161	3.08952	18.7047	-2.62152	2.42204e-06	7.05606e-06	TSPO	2	19568464	19569507	+	1044	protein_coding	TSPO [Source:UniProtKB/TrEMBL;Acc:A0A178W1Q1]	-
AT1G55480	846.053	1025.85	931.24	879.844	1670.64	3011.22	1339.44	1637.44	920.746	1914.69	-1.0553	2.98654e-06	8.62193e-06	ZKT	1	20713499	20715611	+	1591	protein_coding	Protein MET1, chloroplastic [Source:UniProtKB/Swiss-Prot;Acc:Q94BS2]	-
AT3G48240	121.555	175.824	139.091	165.679	279.555	487.109	240.58	278.469	150.537	321.428	-1.08982	3.16616e-06	9.1165e-06	-	3	17867131	17868460	+	1246	protein_coding	At3g48240 [Source:UniProtKB/TrEMBL;Acc:Q9STK4]	-
AT3G18360	14.49	12.6492	8.18182	30.5199	60.1913	37.9565	63.7211	60.4914	16.4602	55.5901	-1.77933	3.77817e-06	1.07737e-05	VQ20	3	6300620	6301812	-	1193	protein_coding	VQ motif-containing protein 20 [Source:UniProtKB/Swiss-Prot;Acc:Q9LS54]	-
AT2G25900	1682.45	2147.83	1610.33	3436.54	4739.06	5416.71	3712.73	4759	2219.29	4656.88	-1.06939	4.42157e-06	1.25212e-05	ATCTH	2	11041331	11043256	+	1834	protein_coding	Zinc finger CCCH domain-containing protein 23 [Source:UniProtKB/Swiss-Prot;Acc:O82307]	-
AT2G35810	239.89	296.623	246.942	253.751	521.658	882.489	331.61	554.852	259.301	572.652	-1.14084	4.88695e-06	1.37726e-05	-	2	15048885	15050323	+	1050	protein_coding	Ureidoglycolate hydrolase [Source:UniProtKB/TrEMBL;Acc:Q8VZP3]	-
AT5G67410	38.6399	55.6564	45.3719	51.4478	107.007	191.364	79.3263	92.823	47.779	117.63	-1.28901	8.35163e-06	2.29222e-05	-	5	26896485	26898016	-	1364	protein_coding	Transcriptional regulator of RNA polII, SAGA, subunit [Source:UniProtKB/TrEMBL;Acc:Q9FN12]	-
AT5G15190	16.905	15.179	17.8512	27.9039	42.8027	71.1685	37.7125	51.1048	19.4598	50.6971	-1.38658	9.99159e-06	2.71984e-05	-	5	4932708	4933620	-	913	protein_coding	At5g15190 [Source:UniProtKB/TrEMBL;Acc:Q8GW49]	-
AT5G55090	16.1	20.2387	14.1322	20.0559	37.4524	56.9348	54.6181	32.3316	17.6317	45.3342	-1.34745	1.0784e-05	2.92639e-05	MAPKKK15	5	22356852	22358413	-	1562	protein_coding	mitogen-activated protein kinase kinase kinase 15 [Source:TAIR;Acc:AT5G55090]	Pkinase
AT5G07000	37.8349	39.8449	24.5455	28.7759	52.1658	74.3315	74.1245	79.2646	32.7503	69.9716	-1.09235	1.12604e-05	3.04649e-05	SOT14	5	2171367	2173015	-	1649	protein_coding	Cytosolic sulfotransferase 14 [Source:UniProtKB/Swiss-Prot;Acc:Q8GZ53]	Sulfotransfer_1
AT5G27420	1.61	3.1623	3.71901	8.71996	17.3886	33.2119	20.8069	14.6014	4.30282	21.5022	-2.3338	1.89489e-05	4.98909e-05	ATL31	5	9683988	9685742	+	1755	protein_coding	E3 ubiquitin-protein ligase ATL31 [Source:UniProtKB/Swiss-Prot;Acc:Q8LGA5]	-
AT3G55820	43.4699	46.802	34.2149	53.1918	82.9302	143.918	74.1245	80.3075	44.4196	95.3202	-1.09332	3.3455e-05	8.55224e-05	-	3	20713709	20714825	+	1117	protein_coding	At3g55820 [Source:UniProtKB/TrEMBL;Acc:Q9M043]	-
AT3G28650	21.735	19.6062	14.876	17.4399	53.5034	80.6576	27.309	41.7182	18.4143	50.797	-1.45009	4.09952e-05	0.000103705	-	3	10735637	10738397	+	2761	protein_coding	Cysteine/Histidine-rich C1 domain family protein [Source:UniProtKB/TrEMBL;Acc:Q9LJJ0]	-
AT4G32800	36.2249	63.8784	60.248	27.9039	124.395	99.6358	85.8284	100.124	47.0638	102.496	-1.11206	6.95258e-05	0.000171225	ERF043	4	15819489	15820879	+	1391	protein_coding	Ethylene-responsive transcription factor ERF043 [Source:UniProtKB/Swiss-Prot;Acc:Q9M080]	AP2
AT1G65113	13.685	10.1193	2.97521	15.6959	34.7772	42.7011	33.8112	23.988	10.6189	33.8194	-1.67561	0.000110581	0.000265169	SCRL2	1	24189417	24190026	+	515	protein_coding	Defensin-like protein 226 [Source:UniProtKB/Swiss-Prot;Acc:P82621]	-
AT4G11190	0.804998	1.26492	2.97521	3.48798	14.7134	6.32608	10.4034	19.8161	2.13328	12.8148	-2.63762	0.000110971	0.000265996	DIR13	4	6826587	6827389	+	803	protein_coding	Dirigent protein 13 [Source:UniProtKB/Swiss-Prot;Acc:Q9T017]	-
AT4G14980	6.43999	5.69213	0.743802	3.48798	17.3886	28.4674	10.4034	15.6443	4.09098	17.9759	-2.11422	0.000291548	0.000662577	-	4	8561876	8563667	-	1792	protein_coding	Cysteine/Histidine-rich C1 domain family protein [Source:UniProtKB/TrEMBL;Acc:F4JIJ2]	-
AT4G29270	1.61	5.05967	8.18182	5.23198	14.7134	11.0706	18.206	32.3316	5.02087	19.0804	-1.94085	0.000463671	0.00102764	-	4	14423627	14424898	-	991	protein_coding	Acid phosphatase-like protein [Source:UniProtKB/TrEMBL;Acc:Q9M0F4]	-
AT3G56710	30.5899	27.8282	39.4215	34.8798	60.1913	102.799	37.7125	78.2216	33.1799	69.7311	-1.06864	0.000531804	0.00116939	SIB1	3	21006638	21008068	-	1431	protein_coding	SIB1 [Source:UniProtKB/TrEMBL;Acc:A0A178VMX5]	-
AT3G12470	16.905	12.6492	12.6446	19.1839	29.4269	41.1196	42.9142	22.945	15.3457	34.1014	-1.14947	0.000641036	0.00139247	-	3	3955961	3956827	-	867	protein_coding	At3g12470 [Source:UniProtKB/TrEMBL;Acc:Q9LHG1]	-
AT2G39370	1.61	3.1623	2.97521	0.871996	5.35034	11.0706	10.4034	16.6873	2.15487	10.8779	-2.31006	0.000681642	0.00147547	MAKR4	2	16443996	16445408	-	1413	protein_coding	Probable membrane-associated kinase regulator 4 [Source:UniProtKB/Swiss-Prot;Acc:O80624]	-
AT5G61412	12.88	14.5466	9.66942	13.9519	24.0765	50.6087	24.7082	23.988	12.762	30.8453	-1.25123	0.000824417	0.00176513	-	5	24686610	24687366	-	757	protein_coding	Putative uncharacterized protein [Source:UniProtKB/TrEMBL;Acc:Q9FLJ3]	-
AT1G07645	5.63499	6.32459	2.97521	2.61599	17.3886	6.32608	14.3047	21.902	4.38769	14.9804	-1.77637	0.00143953	0.00298877	ATDSI-1VOC	1	2367437	2368436	-	676	protein_coding	DSI-1VOC [Source:UniProtKB/TrEMBL;Acc:A0A178W443]	-
AT5G15900	0	0.632459	0	0.871996	4.01275	4.74456	3.90129	6.25773	0.376114	4.72908	-3.66579	0.00335051	0.00658922	TBL19	5	5189376	5192176	-	1535	protein_coding	TRICHOME BIREFRINGENCE-LIKE 19 [Source:TAIR;Acc:AT5G15900]	-
AT5G60220	16.1	4.42721	17.8512	11.3359	24.0765	49.0272	31.2103	19.8161	12.4286	31.0325	-1.31672	0.00480478	0.00922555	TET4	5	24248920	24250117	+	1073	protein_coding	Tetraspanin-4 [Source:UniProtKB/Swiss-Prot;Acc:Q9LSS4]	Tetraspannin
AT5G64810	10.465	2.52984	4.46281	5.23198	20.0638	18.9783	10.4034	12.5155	5.6724	15.4902	-1.4612	0.00644826	0.012121	WRKY51	5	25908247	25909881	+	947	protein_coding	Probable WRKY transcription factor 51 [Source:UniProtKB/Swiss-Prot;Acc:Q93WU9]	WRKY
AT4G09030	7.24498	5.69213	7.43802	3.48798	12.0383	25.3043	19.5065	7.30068	5.96578	16.0374	-1.3923	0.00823399	0.0152303	AGP10	4	5792137	5792966	+	830	protein_coding	Classical arabinogalactan protein 10 [Source:UniProtKB/Swiss-Prot;Acc:Q9M0S4]	-
AT4G24950	3.21999	0	2.23141	0.871996	5.35034	7.90761	9.10301	5.21477	1.58085	6.89393	-2.15288	0.0105345	0.0191637	SINE4	4	12826282	12826755	+	474	protein_coding	Protein SINE4 [Source:UniProtKB/Swiss-Prot;Acc:Q9SW31]	-
AT2G22850	1.61	3.79475	4.46281	0	8.02551	18.9783	3.90129	9.38659	2.46689	10.0729	-1.96899	0.0120799	0.0217617	AtbZIP6	2	9731279	9733612	-	1677	protein_coding	At2g22850 [Source:UniProtKB/TrEMBL;Acc:O81002]	bZIP_1
AT2G37870	12.075	7.58951	10.4132	2.61599	18.7262	11.0706	22.1073	18.7732	8.17342	17.6693	-1.11437	0.0201624	0.0348964	-	2	15859204	15859942	+	643	protein_coding	Bifunctional inhibitor/lipid-transfer protein/seed storage 2S albumin superfamily protein [Source:UniProtKB/TrEMBL;Acc:Q9SHA0]	-
AT5G37950	7.24498	6.32459	9.66942	3.48798	9.36309	20.5598	16.9056	12.5155	6.68175	14.836	-1.12548	0.0204382	0.0353375	-	5	15115883	15118085	+	1735	protein_coding	Glucosyltransferase-like protein [Source:UniProtKB/TrEMBL;Acc:Q9FKD1]	UDPGT
AT4G38850	15.295	13.2816	10.4132	4.35998	24.0765	22.1413	10.4034	37.5464	10.8375	23.5419	-1.12071	0.0221312	0.0380693	SAUR15	4	18126057	18126829	+	773	protein_coding	Auxin-responsive protein SAUR15 [Source:UniProtKB/Swiss-Prot;Acc:Q41220]	-
AT2G01890	10.465	9.48689	8.18182	6.97597	14.7134	25.3043	26.0086	8.34364	8.77741	18.5925	-1.05441	0.0228291	0.0391626	PAP8	2	396756	399338	-	1655	protein_coding	Purple acid phosphatase 8 [Source:UniProtKB/Swiss-Prot;Acc:Q8VYZ2]	Metallophos
AT1G70760	0	0.632459	0	0	2.67517	9.48913	0	1.04295	0.158115	3.30181	-3.80576	0.0261952	0.0444504	ndhL	1	26687202	26688384	+	824	protein_coding	NAD(P)H-quinone oxidoreductase subunit L, chloroplastic [Source:UniProtKB/Swiss-Prot;Acc:Q9CAC5]	-
AT2G38905	5.63499	5.69213	1.4876	14.8239	21.4014	9.48913	27.309	12.5155	6.90966	17.6787	-1.37825	0.0265908	0.0450611	-	2	16244061	16244531	-	381	protein_coding	At2g38901/At2g38901 [Source:UniProtKB/TrEMBL;Acc:Q941D7]	-

## Sheet: PIF4 targets from tf2 network
gene_id
AT3G02230
AT2G38530
AT5G02500
AT3G13920
AT5G54160
AT2G25520
AT3G56370
AT5G20630
AT1G78570
AT5G67360
AT1G60950
AT4G24960
AT5G59310
AT3G06035
AT1G57750
AT1G65720
AT3G61580
AT3G04290
AT1G75500
AT2G22240
AT2G38540
AT5G59320
AT3G07390
AT4G02500
AT2G42540
AT5G67300
AT3G49110
AT4G38740
AT5G38410
AT5G49440
AT2G03820
AT5G45280
AT5G22740
AT3G13110
AT2G29550
AT1G67740
AT4G39800
AT3G19680
AT5G55730
AT5G66570
AT1G69690
AT5G02380
AT4G38220
AT5G18690
AT1G04820
AT1G13250
AT5G05060
AT5G08570
AT4G23820
AT5G66590
AT4G11600
AT1G67090
AT2G15970
AT1G54500
AT5G17870
AT3G44310
AT4G39330
AT4G34980
AT4G12800
AT5G01530
AT2G39460
AT5G07030
AT3G21055
AT3G05500
AT1G70270
AT3G12780
AT1G67785
AT1G29310
AT1G30120
AT3G54890
AT5G15650
AT1G21750
AT5G47550
AT1G70560
AT3G45230
AT2G40475
AT1G52230
AT4G28660
AT2G33040
AT5G17190
AT5G57785
AT2G33150
AT2G32990
AT2G24762
AT3G54470
AT4G31300
AT4G16500
AT2G37270
AT4G10040
AT1G27930
AT5G39650
AT1G12570
AT1G62790
AT3G15640
AT5G38430
AT2G34510
AT3G13720
AT3G52470
AT1G35720
AT5G24980
AT1G27310
AT4G38840
AT3G11770
AT4G16190
AT1G55670
AT1G51355
AT3G24420
AT2G16630
AT3G20820
AT4G29735
AT4G23630
AT1G74020
AT2G33800
AT1G66130
AT1G18210
AT1G27330
AT1G04250
AT4G13930
AT1G72020
AT3G51010
AT1G31830
AT2G44940
AT5G10420
AT3G13120
AT1G14345
AT3G16150
AT2G34460
AT5G05270
AT5G19510
AT1G10960
AT3G15270
AT2G13820
AT2G21860
AT1G56330
AT1G11545
AT4G36220
AT5G47570
AT4G13940
AT5G01075
AT4G02890
AT5G51210
AT1G03600
AT1G61790
AT5G50460
AT5G66080
AT5G60790
AT5G22580
AT2G01150
AT5G15970
AT1G15820
AT5G58070
AT5G56260
AT5G47120
AT3G02040
AT3G02470
AT5G67060
AT3G13175
AT3G03070
AT5G60670
AT5G35460
AT5G57685
AT5G42650
AT3G63160
AT1G22270
AT3G19380
AT5G45700
AT5G39800
AT4G34870
AT2G30570
AT3G54900
AT4G28240
AT3G58850
AT4G27520
AT2G05520
AT1G19640
AT2G42570
AT5G63980
AT1G44810
AT5G48880
AT1G61520
AT3G05020
AT5G07010
AT1G19670
AT3G48660
AT3G06890
AT5G48810
AT5G64667
AT4G16442
AT2G44620
AT1G64640
AT3G18060
AT3G02550
AT2G47780
AT1G75690
AT3G27660
AT3G48550
AT2G16600
AT3G28220
AT1G48440
AT3G19508
AT2G41312
AT1G79040
AT4G09320
AT4G00810
AT1G09250
AT3G52230
AT3G03160
AT1G11840
AT2G35605
AT2G37250
AT4G11140
AT4G21280
AT2G44490
AT2G46110
AT5G23860
AT4G35490
AT3G17130
AT3G23000
AT3G02480
AT4G28750
AT1G68650
AT2G46620
AT4G25570
AT4G37390
AT2G03550
AT5G03460
AT5G67160
AT1G80450
AT2G42910
AT1G28395
AT2G21330
AT3G21890
AT2G05620
AT3G21220
AT2G34590
AT1G19490
AT5G65280
AT5G63500
AT1G04770
AT3G56910
AT1G79360
AT4G09800
AT5G25460
AT1G10030
AT2G42800
AT4G31310
AT2G47460
AT4G11010
AT3G43810
AT3G06680
AT4G38630
AT3G54826
AT5G40390
AT1G67880
AT3G16050
AT3G13510
AT3G61430
AT3G45600
AT5G02120
AT5G62220
AT3G46560
AT3G52525
AT5G66580
AT3G54130
AT1G68460
AT3G49470
AT3G24830
AT1G11860
AT5G60850
AT5G47640
AT2G39770
AT3G05980
AT2G20750
AT1G47370
AT1G53170
AT4G08910
AT3G13910
AT4G32800
AT2G38740
AT3G50820
AT2G25900
AT5G09650
AT1G04690
AT5G24530
AT1G49780
AT3G49270
AT5G53280
AT5G16990
AT5G22880
AT1G24260
AT2G42530
AT1G04635
AT2G21870
AT1G07070
AT3G26750
AT1G66890
AT5G16340
AT2G45440
AT2G20490
AT2G14878
AT5G02280
AT1G06680
AT3G02570
AT2G42900
AT5G38300
AT1G64890
AT3G52190
AT4G18910
AT5G40040
AT1G06980
AT1G66400
AT2G25880
AT3G21870
AT2G47910
AT4G01100
AT1G28390
AT5G41600
AT1G28230
AT3G59220
AT3G25870
AT3G15900
AT4G37660
AT5G03285
AT3G57870
AT5G20920
AT4G27310
AT3G28420
AT3G07350
AT3G17120
AT5G25240
AT3G15210
AT5G64850
AT5G39210
AT5G60200
AT5G06980
AT5G22100
AT1G68810
AT3G42725
AT4G22220
AT3G13480
AT5G44720
AT4G11050
AT5G44210
AT3G14595
AT2G44610
AT1G22520
AT4G28330
AT4G12690
AT1G13245
AT3G18250
AT1G02816
AT5G62490
AT5G65300
AT2G47400
AT3G22275
AT3G50070
AT5G54530
AT3G50800
AT3G54050
AT2G03120
AT5G45670
AT1G03800
AT5G47190
AT5G40650
AT2G21130
AT5G28060
AT5G53290
AT4G22745
AT2G37880
AT5G52990
AT3G04920
AT4G04800
AT5G67370
AT5G56600
AT4G16510
AT3G46010
AT2G37210
AT1G67100
AT5G10790
AT5G14740
AT2G38750
AT1G13260
AT3G52880
AT5G03080
AT3G51470
AT4G13210
AT1G71090
AT2G20480
AT5G49100
AT3G50970
AT4G05180
AT3G04860
AT1G24530
AT5G18920
AT5G62180
AT3G25905
AT4G18980
AT2G19770
AT1G32760
AT1G59730
AT5G48660
AT1G76500
AT1G30110
AT3G25110
AT2G46535
AT3G27380
AT1G16640
AT5G19340
AT5G64180
AT3G48240
AT2G19990
AT4G01940
AT1G55480
AT2G18350
AT3G48070
AT4G20070
AT5G37980
AT4G24010
AT1G68430
AT4G11220
AT1G10430
AT1G76860
AT3G52540
AT2G14900
AT5G10430
AT1G65113
AT5G54400
AT2G35810
AT1G68360
AT4G11330
AT4G22250
AT3G25580
AT5G47230
AT5G02220
AT4G02320
AT1G22190
AT1G70470
AT2G42610
AT5G64810
AT4G14980
AT1G48330
AT5G26200
AT5G65420
AT5G07000
AT1G14720
AT4G24265
AT5G39530
AT3G60540
AT4G11350
AT3G42790
AT3G61970
AT2G39370
AT4G39630
AT1G80130
AT5G61412
AT3G55820
AT2G36410
AT5G66800
AT3G23440
AT4G18920
AT5G27420
AT2G47790
AT3G56710
AT1G52342
AT4G27657
AT1G07901
AT3G18360
AT5G58660
AT5G14690
AT1G12630
AT1G28375
AT1G79450
AT2G47770
AT5G43850
AT3G12470
AT4G19030
AT5G67410
AT3G60550
AT1G18740
AT5G37950
AT5G57080
AT2G37750
AT5G19100
AT5G55090
AT2G38905
AT3G28650
AT4G24950
AT2G01890
AT4G26890
AT4G00080
AT1G35250
ATMG00285
AT1G07645
AT5G15900
AT4G29270
AT2G22850
AT5G66985
AT1G34650
AT3G52440
AT4G09030
AT3G43110
AT5G15190
AT3G11260
AT5G60220
AT1G76952
AT2G37870
AT5G24200
AT1G68390
AT1G53163
AT5G38930
AT4G11190
AT5G13181
AT5G63660
AT4G37220
AT4G38850
AT1G70760
AT1G19200
AT4G27654
AT1G03700
AT5G06570
AT5G27580
AT4G36590
